# Supplementary material for: Genomic basis of selective breeding from the closest wild relative of large-fruited tomato
Source: Hortic Res. 2023 Jul 8;10(8):uhad142. doi: 10.1093/hr/uhad142 (PMC10410300; doi:10.1093/hr/uhad142)
Supplement: Web_Material_uhad142 [file web_material_uhad142.zip]

Archive with 7 entries (7 files):
- Supplemental Figure 1.pdf
- Supplemental Figure 2.pdf
- Supplemental Figure 3.pdf
- Supplemental Figure 4.pdf
- Supplemental Figure 5.pdf
- Supplemental Table 1-13.xls
- Supplementary Information.docx
