# Supplementary material for: Genomic basis of selective breeding from the closest wild relative of large-fruited tomato
Source: Hortic Res. 2023 Jul 8;10(8):uhad142. doi: 10.1093/hr/uhad142 (PMC10410300; doi:10.1093/hr/uhad142)
Supplement: Web_Material_uhad142 [file web_material_uhad142.zip › Supplemental Table 1-13.xls]

## Sheet: Table S1
Supplemental Table 1 Putative selection sweeps by EigenGWAS in PIM-BIG groups.
Sweep	Chromsome	Start	End	Length(bp)	P	Negative log10(p)
PDSE001	ch01	100000	290000	190000	7.86309e-08	7.74055
PDSE002	ch01	3590000	3700000	110000	1.93541e-07	6.72085
PDSE003	ch01	4460000	4690000	230000	1.18723e-07	8.12904
PDSE004	ch01	5250000	5490000	240000	1.35496e-09	8.9123
PDSE005	ch01	5740000	5880000	140000	1.12113e-07	6.95781
PDSE006	ch01	6360000	6470000	110000	4.98681e-08	7.30219
PDSE007	ch01	6930000	7040000	110000	1.16631e-07	6.93614
PDSE008	ch01	12140000	12250000	110000	9.23529e-08	7.12829
PDSE009	ch01	12560000	12660000	100000	2.90283e-07	6.53718
PDSE010	ch01	15470000	15600000	130000	2.91921e-07	6.53485
PDSE011	ch01	16110000	16220000	110000	4.54359e-08	10.0319
PDSE012	ch01	16450000	16560000	110000	3.95128e-14	13.4033
PDSE013	ch01	18580000	18720000	140000	1.78047e-07	8.56195
PDSE014	ch01	22540000	22670000	130000	2.25277e-11	10.6508
PDSE015	ch01	32840000	32940000	100000	1.93191e-07	6.71401
PDSE016	ch01	39900000	40020000	120000	5.70139e-11	10.2494
PDSE017	ch01	42040000	42250000	210000	3.95211e-17	34.6371
PDSE018	ch01	42770000	42890000	120000	1.87424e-37	36.7306
PDSE019	ch01	44640000	45100000	460000	1.10645e-12	53.7018
PDSE020	ch01	45340000	45530000	190000	7.3659e-31	30.1328
PDSE021	ch01	46080000	46210000	130000	4.33761e-13	28.8436
PDSE022	ch01	47700000	47840000	140000	2.09752e-12	23.4562
PDSE023	ch01	53680000	53840000	160000	2.76358e-07	6.55978
PDSE024	ch01	56850000	56960000	110000	1.25407e-07	6.90457
PDSE025	ch01	61070000	61180000	110000	3.29159e-07	6.48292
PDSE026	ch01	66360000	66470000	110000	4.3328e-13	12.367
PDSE027	ch01	66790000	66890000	100000	3.29477e-10	9.48217
PDSE028	ch01	67200000	67350000	150000	7.07415e-09	8.15962
PDSE029	ch01	68230000	68380000	150000	9.385e-08	7.46409
PDSE030	ch01	69460000	70260000	800000	6.82445e-09	9.18994
PDSE031	ch01	70710000	71200000	490000	2.85512e-08	8.33481
PDSE032	ch01	71500000	71610000	110000	8.15924e-09	8.08864
PDSE033	ch01	72240000	72340000	100000	5.89761e-08	7.22932
PDSE034	ch01	73270000	74230000	960000	4.40136e-08	7.72116
PDSE035	ch01	74480000	75450000	970000	5.60683e-08	8.31076
PDSE036	ch01	75800000	78180000	2380000	2.92699e-08	8.68157
PDSE037	ch01	78530000	78650000	120000	4.56523e-11	12.6654
PDSE038	ch01	78890000	79970000	1080000	7.62469e-09	10.4485
PDSE039	ch01	82050000	82350000	300000	3.46635e-08	7.48236
PDSE040	ch01	82620000	86570000	3950000	7.76652e-08	8.81262
PDSE041	ch01	87420000	87550000	130000	1.00745e-09	8.99924
PDSE042	ch01	88150000	88440000	290000	3.54614e-08	7.53982
PDSE043	ch01	88660000	88780000	120000	8.99551e-08	7.06034
PDSE044	ch01	90200000	90320000	120000	9.81082e-08	8.71706
PDSE045	ch02	820000	920000	100000	1.26085e-08	7.89934
PDSE046	ch02	1330000	1440000	110000	1.22444e-08	7.91256
PDSE047	ch02	1810000	1910000	100000	3.01717e-07	6.5204
PDSE048	ch02	3870000	5880000	2010000	3.56185e-09	13.3367
PDSE049	ch02	6880000	7040000	160000	1.81099e-09	8.75134
PDSE050	ch02	7820000	7920000	100000	1.05279e-08	7.97766
PDSE051	ch02	8240000	9420000	1180000	7.0558e-08	7.51278
PDSE052	ch02	9790000	9960000	170000	1.76271e-09	8.79166
PDSE053	ch02	10220000	10340000	120000	9.34232e-08	7.02964
PDSE054	ch02	10930000	11040000	110000	6.71417e-09	8.17365
PDSE055	ch02	11820000	12040000	220000	2.71148e-07	6.65039
PDSE056	ch02	12430000	12530000	100000	2.24431e-07	6.64892
PDSE057	ch02	12990000	13260000	270000	1.22227e-07	7.06161
PDSE058	ch02	14220000	14340000	120000	4.20114e-09	8.45993
PDSE059	ch02	14800000	15190000	390000	1.85774e-07	6.90677
PDSE060	ch02	15410000	15740000	330000	2.32334e-07	6.94878
PDSE061	ch02	23860000	23960000	100000	1.37419e-07	6.86195
PDSE062	ch02	25500000	25600000	100000	7.59182e-08	7.11965
PDSE063	ch02	26070000	26290000	220000	2.17753e-08	8.49092
PDSE064	ch02	26630000	26770000	140000	2.27491e-07	6.65539
PDSE065	ch02	28150000	28300000	150000	4.81638e-08	7.42285
PDSE066	ch02	29620000	30050000	430000	2.88601e-08	8.40816
PDSE067	ch02	30430000	30570000	140000	1.43802e-08	7.95516
PDSE068	ch02	30790000	31130000	340000	1.6599e-07	7.16387
PDSE069	ch02	32830000	33070000	240000	1.60971e-09	9.75616
PDSE070	ch02	35570000	35780000	210000	2.6778e-08	8.70552
PDSE071	ch02	38180000	38280000	100000	1.3448e-07	6.87134
PDSE072	ch02	38510000	38790000	280000	1.97494e-07	7.11127
PDSE073	ch02	39070000	39690000	620000	3.01233e-08	8.75922
PDSE074	ch02	40030000	40480000	450000	1.07092e-08	8.05769
PDSE075	ch02	40750000	41610000	860000	7.37137e-08	7.41263
PDSE076	ch02	42200000	43500000	1300000	7.12884e-08	8.32814
PDSE077	ch02	43710000	44240000	530000	2.35922e-08	7.68404
PDSE078	ch02	45130000	45230000	100000	5.08306e-09	8.29387
PDSE079	ch02	45440000	45900000	460000	7.2517e-09	10.257
PDSE080	ch02	47100000	48220000	1120000	4.94125e-08	10.0546
PDSE081	ch02	48460000	48680000	220000	4.65175e-09	9.03779
PDSE082	ch02	49100000	49370000	270000	1.89603e-07	7.05329
PDSE083	ch03	350000	450000	100000	3.44332e-07	6.46302
PDSE084	ch03	870000	1010000	140000	1.46459e-11	11.0205
PDSE085	ch03	1590000	1690000	100000	3.26276e-13	12.4864
PDSE086	ch03	7550000	7690000	140000	9.23703e-09	8.03497
PDSE087	ch03	8750000	9410000	660000	2.41816e-07	6.86917
PDSE088	ch03	9730000	10220000	490000	1.02197e-09	9.40039
PDSE089	ch03	10490000	11510000	1020000	3.50395e-08	10.4756
PDSE090	ch03	13280000	13640000	360000	8.5018e-08	13.5685
PDSE091	ch03	31710000	31860000	150000	1.98564e-07	6.76416
PDSE092	ch03	37000000	37330000	330000	8.7754e-24	29.094
PDSE093	ch03	45350000	45520000	170000	3.12854e-08	10.0303
PDSE094	ch03	45830000	45930000	100000	3.98328e-08	7.39976
PDSE095	ch03	46260000	46460000	200000	1.67978e-08	9.11048
PDSE096	ch03	47690000	48010000	320000	1.88757e-08	8.0818
PDSE097	ch03	51000000	51100000	100000	1.77297e-07	6.7513
PDSE098	ch03	52370000	52790000	420000	2.24087e-07	7.01411
PDSE099	ch03	53640000	54010000	370000	1.59184e-07	7.83917
PDSE100	ch03	54240000	54610000	370000	8.51109e-09	10.46
PDSE101	ch03	61510000	61660000	150000	2.88384e-08	8.44825
PDSE102	ch03	62100000	63720000	1620000	3.57584e-08	8.85008
PDSE103	ch03	64450000	64860000	410000	1.96446e-10	11.1239
PDSE104	ch04	1440000	1580000	140000	5.68129e-08	9.24733
PDSE105	ch04	1860000	2020000	160000	4.17375e-08	7.3856
PDSE106	ch04	3660000	4480000	820000	4.35988e-08	9.61296
PDSE107	ch04	4920000	5020000	100000	2.628e-08	7.58038
PDSE108	ch04	5230000	5330000	100000	6.5241e-08	7.18548
PDSE109	ch04	6170000	6320000	150000	5.54359e-09	8.70042
PDSE110	ch04	6760000	6870000	110000	1.22004e-07	6.91377
PDSE111	ch04	20020000	20120000	100000	3.85719e-23	22.4137
PDSE112	ch04	23300000	23430000	130000	1.61192e-21	20.9399
PDSE113	ch04	29510000	29860000	350000	3.42376e-08	7.69266
PDSE114	ch04	51560000	52750000	1190000	1.09923e-07	7.9333
PDSE115	ch04	55900000	56060000	160000	3.84132e-08	7.45821
PDSE116	ch04	56700000	56810000	110000	4.5109e-08	7.34574
PDSE117	ch04	57020000	57150000	130000	1.97417e-09	8.70558
PDSE118	ch04	62340000	62870000	530000	9.76619e-08	7.25183
PDSE119	ch05	10000	200000	190000	2.2382e-09	8.68929
PDSE120	ch05	490000	3760000	3270000	1.69603e-08	9.06416
PDSE121	ch05	4240000	4680000	440000	2.11422e-07	7.02256
PDSE122	ch05	4950000	5230000	280000	2.40511e-07	6.79858
PDSE123	ch05	7280000	7380000	100000	5.80814e-11	10.236
PDSE124	ch05	23030000	23170000	140000	4.59787e-08	13.1204
PDSE125	ch05	38230000	38330000	100000	1.59693e-11	10.7967
PDSE126	ch05	44450000	44580000	130000	2.29269e-07	6.85312
PDSE127	ch05	48410000	48550000	140000	5.487e-14	13.2607
PDSE128	ch05	61240000	61340000	100000	2.89379e-09	8.53853
PDSE129	ch05	62650000	62880000	230000	2.27793e-07	6.89465
PDSE130	ch05	63840000	63940000	100000	1.94901e-08	7.71019
PDSE131	ch05	64220000	64670000	450000	1.36044e-07	7.40053
PDSE132	ch06	240000	690000	450000	1.47971e-08	10.6774
PDSE133	ch06	950000	1060000	110000	1.44542e-08	7.84001
PDSE134	ch06	2190000	2540000	350000	1.26259e-07	7.10937
PDSE135	ch06	5170000	5290000	120000	5.71696e-22	21.3941
PDSE136	ch06	7510000	7610000	100000	1.01927e-07	6.99171
PDSE137	ch06	8540000	8670000	130000	1.26675e-08	7.94489
PDSE138	ch06	9010000	9110000	100000	7.14335e-08	7.1461
PDSE139	ch06	11080000	11200000	120000	6.36916e-10	14.8586
PDSE140	ch06	14610000	15400000	790000	1.01295e-13	21.5213
PDSE141	ch06	19940000	20050000	110000	2.8545e-07	6.54447
PDSE142	ch06	20690000	20800000	110000	7.88107e-10	9.12422
PDSE143	ch06	22130000	22720000	590000	1.59785e-08	9.33268
PDSE144	ch06	23340000	23460000	120000	3.71043e-09	8.43154
PDSE145	ch06	24590000	25000000	410000	8.56842e-09	8.3518
PDSE146	ch06	25670000	26190000	520000	3.62713e-08	11.1542
PDSE147	ch06	26840000	27030000	190000	6.36118e-09	8.20938
PDSE148	ch06	27470000	27620000	150000	1.57518e-09	8.82892
PDSE149	ch06	28000000	28490000	490000	9.56404e-08	7.64581
PDSE150	ch06	31160000	31290000	130000	3.35994e-07	6.48024
PDSE151	ch06	31530000	32140000	610000	4.43179e-08	9.24261
PDSE152	ch06	32420000	33300000	880000	2.06697e-08	8.97055
PDSE153	ch06	33540000	35040000	1500000	2.85393e-08	9.42896
PDSE154	ch06	35490000	35670000	180000	2.04511e-08	8.59196
PDSE155	ch06	36310000	36690000	380000	1.94617e-07	7.73979
PDSE156	ch06	39210000	39330000	120000	6.02627e-10	9.22016
PDSE157	ch06	39550000	40470000	920000	6.3986e-09	9.74038
PDSE158	ch06	40710000	41050000	340000	6.48074e-09	9.09595
PDSE159	ch06	41750000	41940000	190000	1.78823e-09	8.83201
PDSE160	ch06	42280000	42390000	110000	2.07709e-08	7.68263
PDSE161	ch06	42720000	43690000	970000	1.02013e-07	8.56284
PDSE162	ch06	45290000	45520000	230000	2.81299e-07	6.58909
PDSE163	ch07	30000	350000	320000	3.929e-08	9.06994
PDSE164	ch07	2530000	2770000	240000	3.20217e-08	8.1302
PDSE165	ch07	3150000	3310000	160000	8.15802e-08	8.94342
PDSE166	ch07	4220000	4950000	730000	3.70349e-08	8.46159
PDSE167	ch07	5230000	5590000	360000	3.99487e-09	10.2312
PDSE168	ch07	6100000	6490000	390000	6.55859e-09	8.19632
PDSE169	ch07	7320000	7510000	190000	4.74233e-08	8.52488
PDSE170	ch07	8580000	8870000	290000	1.49701e-07	10.3219
PDSE171	ch07	12270000	12410000	140000	1.2324e-18	17.9216
PDSE172	ch07	12910000	13010000	100000	2.01175e-48	47.6964
PDSE173	ch07	13700000	13800000	100000	3.24894e-12	11.4883
PDSE174	ch07	14450000	14610000	160000	3.17711e-12	13.0313
PDSE175	ch07	17080000	17260000	180000	6.45394e-17	44.3994
PDSE176	ch07	18270000	18550000	280000	8.29975e-08	11.1544
PDSE177	ch07	19840000	19950000	110000	5.73351e-14	13.2417
PDSE178	ch07	20990000	21090000	100000	2.71717e-27	26.5659
PDSE179	ch07	25960000	26140000	180000	3.77338e-10	13.1315
PDSE180	ch07	26690000	26810000	120000	4.0667e-41	40.3908
PDSE181	ch07	45120000	45220000	100000	1.29671e-11	10.8872
PDSE182	ch07	48560000	48820000	260000	9.71775e-12	11.3376
PDSE183	ch07	49190000	49330000	140000	4.53036e-15	14.5819
PDSE184	ch07	49630000	52050000	2420000	7.57472e-08	9.28405
PDSE185	ch07	53280000	53380000	100000	3.20875e-07	6.49366
PDSE186	ch07	53930000	54670000	740000	4.01071e-08	8.06962
PDSE187	ch07	56200000	56710000	510000	9.36877e-09	8.41854
PDSE188	ch07	59010000	59500000	490000	1.56297e-07	6.96502
PDSE189	ch07	60410000	60920000	510000	3.33905e-08	7.95011
PDSE190	ch07	61550000	62210000	660000	3.2039e-08	8.09269
PDSE191	ch07	62500000	62880000	380000	1.68355e-08	8.23507
PDSE192	ch07	63230000	64100000	870000	1.21292e-07	8.16371
PDSE193	ch07	65060000	65280000	220000	1.71268e-07	6.79238
PDSE194	ch08	1840000	2030000	190000	8.84304e-09	8.06037
PDSE195	ch08	2300000	2770000	470000	1.75392e-07	6.96679
PDSE196	ch08	3790000	4380000	590000	1.24229e-07	7.60123
PDSE197	ch08	6170000	6270000	100000	5.53e-11	10.2573
PDSE198	ch08	6790000	7020000	230000	2.50671e-10	10.0373
PDSE199	ch08	10140000	10250000	110000	3.21151e-08	7.49329
PDSE200	ch08	11210000	11310000	100000	1.64883e-64	63.7828
PDSE201	ch08	18000000	18140000	140000	1.72084e-45	45.147
PDSE202	ch08	20240000	20350000	110000	2.15118e-08	7.66755
PDSE203	ch08	21190000	21400000	210000	9.70518e-14	26.7713
PDSE204	ch08	22460000	22680000	220000	3.40343e-15	17.6725
PDSE205	ch08	23440000	23550000	110000	1.64719e-12	11.7834
PDSE206	ch08	25230000	25460000	230000	6.24194e-12	18.3482
PDSE207	ch08	26180000	26310000	130000	6.21489e-15	23.1038
PDSE208	ch08	28900000	29020000	120000	1.54839e-10	9.81314
PDSE209	ch08	29840000	29950000	110000	3.64138e-10	9.44045
PDSE210	ch08	32480000	32580000	100000	9.7117e-14	13.0127
PDSE211	ch08	40200000	40550000	350000	5.96549e-22	41.638
PDSE212	ch08	41940000	42350000	410000	1.06408e-08	10.139
PDSE213	ch08	45940000	46040000	100000	3.85401e-09	8.41409
PDSE214	ch08	48230000	48860000	630000	3.89763e-10	9.99558
PDSE215	ch08	49070000	49540000	470000	2.4026e-08	9.26684
PDSE216	ch08	49750000	49860000	110000	6.10695e-08	7.21451
PDSE217	ch08	50340000	50770000	430000	7.31093e-09	8.86286
PDSE218	ch08	52730000	52890000	160000	7.56125e-11	10.8723
PDSE219	ch08	53170000	54410000	1240000	1.04675e-07	8.10508
PDSE220	ch08	54820000	55040000	220000	1.39528e-08	8.65115
PDSE221	ch08	55330000	55760000	430000	2.14574e-08	8.27955
PDSE222	ch08	56550000	57790000	1240000	6.44671e-08	7.99944
PDSE223	ch08	58460000	58560000	100000	7.5e-09	8.12494
PDSE224	ch08	59510000	59620000	110000	2.05549e-10	9.74539
PDSE225	ch08	60190000	60330000	140000	4.23548e-09	8.3815
PDSE226	ch08	60690000	61120000	430000	6.0964e-08	7.96891
PDSE227	ch08	61870000	61970000	100000	4.05423e-09	8.39209
PDSE228	ch08	62510000	62620000	110000	2.34776e-07	6.63007
PDSE229	ch09	3060000	3500000	440000	1.46479e-08	8.90392
PDSE230	ch09	4280000	4390000	110000	5.85384e-08	7.23257
PDSE231	ch09	4660000	4780000	120000	2.90216e-08	7.80651
PDSE232	ch09	5020000	5460000	440000	4.61445e-12	11.55
PDSE233	ch09	6420000	6550000	130000	1.87881e-07	6.76641
PDSE234	ch09	6760000	6880000	120000	7.93076e-09	8.10073
PDSE235	ch09	7890000	7990000	100000	1.01878e-12	11.9919
PDSE236	ch09	10590000	10690000	100000	2.07425e-11	10.6831
PDSE237	ch09	17270000	17370000	100000	1.86303e-08	7.72978
PDSE238	ch09	17970000	18120000	150000	7.10176e-09	8.16062
PDSE239	ch09	18690000	18790000	100000	6.72017e-60	59.1726
PDSE240	ch09	19150000	19310000	160000	2.52641e-08	9.79902
PDSE241	ch09	19630000	19730000	100000	3.97373e-11	10.4008
PDSE242	ch09	20950000	21130000	180000	2.43867e-08	7.76749
PDSE243	ch09	22170000	22290000	120000	1.0996e-08	7.96184
PDSE244	ch09	25050000	25200000	150000	3.99681e-10	9.51892
PDSE245	ch09	25670000	26490000	820000	5.73624e-10	43.9896
PDSE246	ch09	38830000	38940000	110000	2.63056e-09	8.58308
PDSE247	ch09	43040000	43250000	210000	7.73262e-09	8.51469
PDSE248	ch09	43740000	43840000	100000	4.01104e-09	8.39674
PDSE249	ch09	44590000	44720000	130000	4.46565e-10	9.35052
PDSE250	ch09	45640000	45740000	100000	8.5677e-09	8.06714
PDSE251	ch09	46370000	46520000	150000	5.00279e-13	12.3151
PDSE252	ch09	48390000	48760000	370000	3.44864e-08	7.77381
PDSE253	ch09	49880000	50090000	210000	3.42538e-09	8.6137
PDSE254	ch09	54100000	54220000	120000	3.1191e-10	9.506
PDSE255	ch09	55830000	55930000	100000	1.52922e-10	9.81553
PDSE256	ch09	56550000	56990000	440000	3.70836e-08	8.67329
PDSE257	ch09	57360000	57810000	450000	8.30349e-09	8.5769
PDSE258	ch09	58360000	58740000	380000	2.05164e-07	6.70006
PDSE259	ch09	59100000	59670000	570000	2.84131e-08	7.90648
PDSE260	ch09	60380000	61000000	620000	1.64293e-08	8.41061
PDSE261	ch09	61290000	61910000	620000	3.23888e-08	7.77862
PDSE262	ch09	62380000	62550000	170000	2.17506e-10	9.66313
PDSE263	ch09	63510000	64640000	1130000	1.99419e-08	8.29156
PDSE264	ch09	65260000	65850000	590000	3.8883e-09	8.7497
PDSE265	ch09	66690000	66930000	240000	2.50918e-08	8.75956
PDSE266	ch10	70000	170000	100000	1.13067e-11	10.9467
PDSE267	ch10	1850000	2190000	340000	9.64926e-08	8.59179
PDSE268	ch10	2640000	2960000	320000	1.32025e-07	7.59181
PDSE269	ch10	3310000	3410000	100000	4.59739e-09	8.33749
PDSE270	ch10	10690000	10820000	130000	1.24583e-09	8.90503
PDSE271	ch10	13570000	13700000	130000	6.31536e-18	17.2023
PDSE272	ch10	14850000	15030000	180000	6.24557e-12	22.3397
PDSE273	ch10	15930000	16100000	170000	1.06359e-12	16.1601
PDSE274	ch10	19540000	19700000	160000	1.40108e-07	16.3291
PDSE275	ch10	21390000	21490000	100000	8.83264e-33	32.0539
PDSE276	ch10	22770000	23050000	280000	8.33924e-08	11.4271
PDSE277	ch10	23680000	23780000	100000	5.35443e-08	7.27129
PDSE278	ch10	25460000	26190000	730000	6.40185e-15	24.4114
PDSE279	ch10	30340000	30460000	120000	3.13691e-22	21.5045
PDSE280	ch10	33530000	33640000	110000	4.08425e-23	34.6466
PDSE281	ch10	37380000	37490000	110000	1.07542e-07	6.96842
PDSE282	ch10	38320000	38490000	170000	1.99966e-07	6.72137
PDSE283	ch10	45070000	45170000	100000	3.87124e-07	6.41215
PDSE284	ch10	45820000	46060000	240000	1.21298e-13	13.4154
PDSE285	ch10	46700000	46890000	190000	3.52111e-07	6.45869
PDSE286	ch10	48210000	48610000	400000	1.59179e-07	6.8216
PDSE287	ch10	48920000	49080000	160000	3.32995e-07	6.48169
PDSE288	ch10	49520000	49620000	100000	3.98621e-07	6.39944
PDSE289	ch10	50110000	50260000	150000	1.94225e-07	6.71372
PDSE290	ch10	50900000	51280000	380000	2.34185e-07	6.66179
PDSE291	ch10	53720000	53880000	160000	1.42289e-07	6.8484
PDSE292	ch10	54370000	54530000	160000	7.01798e-16	15.1755
PDSE293	ch10	55100000	55480000	380000	5.66349e-08	29.3504
PDSE294	ch10	56830000	56930000	100000	9.70072e-17	16.0132
PDSE295	ch10	57330000	57450000	120000	5.20777e-08	7.37565
PDSE296	ch10	58120000	58240000	120000	2.49878e-09	8.60452
PDSE297	ch10	59200000	59590000	390000	1.55508e-08	8.34976
PDSE298	ch10	60130000	60270000	140000	1.03775e-07	7.86299
PDSE299	ch10	62180000	62620000	440000	6.3521e-08	8.00091
PDSE300	ch11	210000	2130000	1920000	2.81284e-08	8.21802
PDSE301	ch11	2530000	3030000	500000	2.91484e-08	8.50722
PDSE302	ch11	17380000	17490000	110000	1.73693e-11	17.0003
PDSE303	ch11	40600000	40700000	100000	8.1157e-26	25.0907
PDSE304	ch11	44950000	45050000	100000	2.27298e-10	9.64341
PDSE305	ch11	49380000	49550000	170000	1.91824e-08	10.3661
PDSE306	ch11	49830000	50230000	400000	1.06673e-08	10.523
PDSE307	ch11	50720000	51000000	280000	1.09791e-08	9.66321
PDSE308	ch11	51470000	51760000	290000	1.26077e-07	7.60345
PDSE309	ch11	52350000	52820000	470000	4.23986e-08	8.59836
PDSE310	ch11	53140000	53400000	260000	3.6336e-10	11.4715
PDSE311	ch12	2140000	2250000	110000	8.60141e-09	8.06618
PDSE312	ch12	2700000	2820000	120000	1.35875e-08	7.87153
PDSE313	ch12	18610000	19040000	430000	1.5231e-08	14.7696
PDSE314	ch12	38170000	39120000	950000	1.04366e-07	11.4831
PDSE315	ch12	44360000	44490000	130000	4.82143e-14	13.3168
PDSE316	ch12	44870000	45000000	130000	2.18328e-07	6.67346
PDSE317	ch12	46320000	46420000	100000	9.45721e-10	9.02424
PDSE318	ch12	46790000	47080000	290000	5.92811e-09	10.2299
PDSE319	ch12	62390000	62520000	130000	3.12595e-08	7.50881
PDSE320	ch12	63690000	64620000	930000	4.71981e-08	7.89339
PDSE321	ch12	65400000	65500000	100000	3.29681e-09	8.48191

## Sheet: Table S2
Supplemental Table 2 Putative selection sweeps by nucleotide diversity (π) in PIM-BIG groups.
Sweep	Chromsome	Start	End	Length(bp)	πBIG*10-3	πPIM*10-3	πPIM/πBIG
PDSπ001	ch01	3600000	3840000	240000	0.166611	3.34763	20.0925
PDSπ002	ch01	5000000	5550000	550000	0.190273	3.57071	18.7663
PDSπ003	ch01	14830000	14950000	120000	0.106877	1.79359	16.7819
PDSπ004	ch01	16090000	16210000	120000	0.233955	3.92081	16.7588
PDSπ005	ch01	38660000	38760000	100000	0.228821	3.82041	16.6961
PDSπ006	ch01	59410000	59510000	100000	0.190351	3.15011	16.549
PDSπ007	ch01	62580000	63180000	600000	0.189652	3.87701	20.4428
PDSπ008	ch01	63610000	67190000	3580000	0.166268	3.90683	23.4971
PDSπ009	ch01	68530000	70270000	1740000	0.11491	2.88926	25.1436
PDSπ010	ch01	70620000	72470000	1850000	0.124241	3.2148	25.8756
PDSπ011	ch01	73350000	73840000	490000	0.173726	3.40144	19.5794
PDSπ012	ch01	74570000	75360000	790000	0.188021	3.43261	18.2565
PDSπ013	ch01	75880000	76810000	930000	0.142421	2.80042	19.663
PDSπ014	ch01	77120000	77560000	440000	0.146196	2.78202	19.0294
PDSπ015	ch01	78030000	78180000	150000	0.131699	2.31235	17.5579
PDSπ016	ch01	78940000	80280000	1340000	0.0906459	2.74087	30.2372
PDSπ017	ch01	81130000	81250000	120000	0.20899	3.95045	18.9026
PDSπ018	ch01	81500000	81650000	150000	0.191392	3.2382	16.9193
PDSπ019	ch01	82210000	82310000	100000	0.203681	3.35546	16.4741
PDSπ020	ch01	82660000	82830000	170000	0.183387	3.261	17.7821
PDSπ021	ch01	83230000	84450000	1220000	0.177229	3.20103	18.0615
PDSπ022	ch01	84890000	85990000	1100000	0.13935	2.84206	20.3952
PDSπ023	ch02	30320000	30420000	100000	0.175969	2.90089	16.4852
PDSπ024	ch02	38100000	38360000	260000	0.146821	2.896	19.7247
PDSπ025	ch02	38870000	39530000	660000	0.152582	3.18893	20.8998
PDSπ026	ch02	40030000	40570000	540000	0.132642	2.60614	19.6478
PDSπ027	ch02	41400000	41610000	210000	0.178271	3.15997	17.7257
PDSπ028	ch02	42250000	42990000	740000	0.138506	2.71086	19.5722
PDSπ029	ch02	45790000	46600000	810000	0.147593	2.9558	20.0266
PDSπ030	ch02	46960000	47240000	280000	0.157109	2.93693	18.6935
PDSπ031	ch02	47600000	47870000	270000	0.151216	2.81163	18.5935
PDSπ032	ch03	6700000	6960000	260000	0.127344	2.89127	22.7044
PDSπ033	ch03	9670000	11380000	1710000	0.128241	2.56232	19.9805
PDSπ034	ch03	13270000	13370000	100000	0.247695	4.08906	16.5085
PDSπ035	ch03	13700000	13970000	270000	0.558471	9.2803	16.6173
PDSπ036	ch03	36940000	37310000	370000	0.370797	6.81408	18.3768
PDSπ037	ch03	46350000	49270000	2920000	0.132881	3.5193	26.4846
PDSπ038	ch03	51110000	51850000	740000	0.199852	3.58635	17.945
PDSπ039	ch03	52060000	52890000	830000	0.257018	4.64938	18.0897
PDSπ040	ch03	53100000	54550000	1450000	0.164828	3.37301	20.4639
PDSπ041	ch03	58830000	59050000	220000	0.144947	2.92604	20.187
PDSπ042	ch03	61490000	61740000	250000	0.0851	2.97302	34.9357
PDSπ043	ch03	62100000	62290000	190000	0.184348	3.28956	17.8443
PDSπ044	ch03	62570000	64850000	2280000	0.114016	2.54725	22.3412
PDSπ045	ch04	1270000	1990000	720000	0.175806	3.39629	19.3184
PDSπ046	ch04	3560000	4050000	490000	0.155188	2.78994	17.9778
PDSπ047	ch04	23300000	23420000	120000	0.211597	4.34283	20.5241
PDSπ048	ch05	0	3200000	3200000	0.123156	3.2754	26.5956
PDSπ049	ch05	38240000	38370000	130000	0.379013	6.5188	17.1994
PDSπ050	ch05	43810000	43920000	110000	0.240435	4.27799	17.7927
PDSπ051	ch05	44410000	44540000	130000	0.192192	3.40578	17.7208
PDSπ052	ch05	61800000	61900000	100000	0.152804	2.95852	19.3616
PDSπ053	ch06	32720000	32910000	190000	0.157649	2.74701	17.4249
PDSπ054	ch06	38830000	40040000	1210000	0.1414	2.84811	20.1423
PDSπ055	ch06	40280000	41060000	780000	0.120393	3.02255	25.1058
PDSπ056	ch06	41400000	41510000	110000	0.170283	2.98587	17.5347
PDSπ057	ch06	41790000	43810000	2020000	0.110005	2.88871	26.2598
PDSπ058	ch07	2230000	2730000	500000	0.162098	3.37069	20.7942
PDSπ059	ch07	3050000	3150000	100000	0.227623	3.80351	16.7097
PDSπ060	ch07	3520000	3620000	100000	0.185876	3.12714	16.8238
PDSπ061	ch07	12900000	13010000	110000	0.380787	6.61283	17.3662
PDSπ062	ch07	19300000	19450000	150000	0.255003	4.82267	18.9122
PDSπ063	ch07	20960000	21150000	190000	0.329107	6.79518	20.6473
PDSπ064	ch07	26690000	26810000	120000	0.158858	2.85923	17.9987
PDSπ065	ch07	29780000	29890000	110000	0.297148	5.07026	17.0631
PDSπ066	ch07	30740000	30980000	240000	0.250166	4.68744	18.7374
PDSπ067	ch07	40840000	41110000	270000	0.366155	7.66944	20.9459
PDSπ068	ch07	56610000	56960000	350000	0.18387	3.92092	21.3244
PDSπ069	ch08	290000	430000	140000	0.179927	3.1125	17.2987
PDSπ070	ch08	980000	1130000	150000	0.184903	3.2259	17.4464
PDSπ071	ch08	1780000	2080000	300000	0.18301	3.6512	19.9508
PDSπ072	ch08	3800000	4480000	680000	0.188806	4.36628	23.1257
PDSπ073	ch08	4740000	4860000	120000	0.179225	3.03835	16.9528
PDSπ074	ch08	11210000	11310000	100000	0.142668	2.79538	19.5936
PDSπ075	ch08	21200000	21390000	190000	0.138905	2.9889	21.5175
PDSπ076	ch08	25220000	25450000	230000	0.110195	2.33387	21.1794
PDSπ077	ch08	32370000	32540000	170000	0.244091	4.72133	19.3425
PDSπ078	ch08	33580000	33780000	200000	0.315315	6.22544	19.7436
PDSπ079	ch08	38690000	39000000	310000	0.338803	7.32049	21.6069
PDSπ080	ch08	40180000	40560000	380000	0.154674	3.54667	22.93
PDSπ081	ch08	44990000	45120000	130000	0.424488	7.38831	17.4053
PDSπ082	ch08	50310000	50470000	160000	0.341922	5.85575	17.126
PDSπ083	ch08	53770000	54580000	810000	0.105436	2.86944	27.2149
PDSπ084	ch08	55320000	55500000	180000	0.192051	3.59835	18.7364
PDSπ085	ch08	55950000	56190000	240000	0.137556	3.99597	29.0499
PDSπ086	ch08	56620000	57780000	1160000	0.129572	3.13572	24.2006
PDSπ087	ch08	58850000	58950000	100000	0.198772	3.49624	17.5892
PDSπ088	ch08	59670000	60180000	510000	0.166275	3.27456	19.6937
PDSπ089	ch08	60420000	61310000	890000	0.1056	2.90398	27.4998
PDSπ090	ch08	61600000	61970000	370000	0.181076	3.2443	17.9168
PDSπ091	ch09	1000000	1170000	170000	0.253274	4.82646	19.0563
PDSπ092	ch09	3050000	3800000	750000	0.12869	3.22964	25.0963
PDSπ093	ch09	4390000	4930000	540000	0.12998	3.80415	29.2673
PDSπ094	ch09	5600000	6030000	430000	0.176684	3.5258	19.9554
PDSπ095	ch09	19220000	19350000	130000	0.153511	3.08902	20.1224
PDSπ096	ch09	58990000	61240000	2250000	0.146079	3.11008	21.2904
PDSπ097	ch09	61660000	62580000	920000	0.189814	3.57719	18.8458
PDSπ098	ch09	63530000	63870000	340000	0.186369	3.18696	17.1003
PDSπ099	ch09	64370000	64910000	540000	0.164402	3.30186	20.0841
PDSπ100	ch09	65360000	65910000	550000	0.112006	2.87821	25.6968
PDSπ101	ch09	67200000	67350000	150000	0.221942	4.02843	18.1508
PDSπ102	ch10	1170000	1450000	280000	0.123825	3.39204	27.3938
PDSπ103	ch10	1790000	2160000	370000	0.217741	3.90255	17.9229
PDSπ104	ch10	3080000	3550000	470000	0.174988	3.45688	19.755
PDSπ105	ch10	43580000	43680000	100000	0.171544	2.99907	17.4828
PDSπ106	ch10	57730000	57870000	140000	0.145705	2.479	17.0138
PDSπ107	ch10	59370000	59600000	230000	0.168336	3.11232	18.4887
PDSπ108	ch10	60140000	60250000	110000	0.219055	3.68369	16.8163
PDSπ109	ch10	62420000	62520000	100000	0.286872	4.81123	16.7714
PDSπ110	ch11	800000	1890000	1090000	0.121307	3.09766	25.5356
PDSπ111	ch11	2440000	2930000	490000	0.133734	3.00062	22.4373
PDSπ112	ch11	49330000	49470000	140000	0.18057	3.22579	17.8645
PDSπ113	ch11	49830000	49990000	160000	0.130456	2.2722	17.4174
PDSπ114	ch11	50820000	50940000	120000	0.178227	3.02689	16.9833
PDSπ115	ch11	51470000	51570000	100000	0.217996	3.61091	16.5641
PDSπ116	ch11	52330000	52510000	180000	0.21272	3.94303	18.5362
PDSπ117	ch12	1990000	2370000	380000	0.194497	3.6239	18.6322
PDSπ118	ch12	45370000	45570000	200000	0.241344	4.60498	19.0806
PDSπ119	ch12	63620000	64360000	740000	0.17587	3.62574	20.616

## Sheet: Table S3
Supplemental Table 3 Putative selection sweeps by XP-CLR in PIM-BIG groups.
Sweep	Chromsome	Start	End	Length(bp)	xpclr
PDSx001	ch01	3530000	3670000	140000	29.6997
PDSx002	ch01	4070000	4200000	130000	70.7448
PDSx003	ch01	5320000	5420000	100000	24.1768
PDSx004	ch01	6650000	10030000	3380000	44.7681
PDSx005	ch01	10290000	10820000	530000	32.9749
PDSx006	ch01	14770000	15050000	280000	27.7149
PDSx007	ch01	16670000	16770000	100000	31.823
PDSx008	ch01	17240000	17340000	100000	34.5901
PDSx009	ch01	17640000	17960000	320000	36.8289
PDSx010	ch01	18380000	18480000	100000	35.1769
PDSx011	ch01	18730000	18830000	100000	28.7473
PDSx012	ch01	19250000	19610000	360000	41.4081
PDSx013	ch01	19930000	21260000	1330000	35.1676
PDSx014	ch01	21730000	22190000	460000	32.2004
PDSx015	ch01	22410000	23490000	1080000	36.47
PDSx016	ch01	23700000	24780000	1080000	44.0093
PDSx017	ch01	25040000	25140000	100000	26.4967
PDSx018	ch01	25490000	26720000	1230000	45.1235
PDSx019	ch01	27000000	27760000	760000	47.0802
PDSx020	ch01	28030000	44530000	16500000	54.6583
PDSx021	ch01	46220000	53720000	7500000	52.2662
PDSx022	ch01	55610000	55710000	100000	22.5047
PDSx023	ch01	55930000	56030000	100000	31.3685
PDSx024	ch01	56480000	56580000	100000	29.8313
PDSx025	ch01	60880000	61680000	800000	50.0384
PDSx026	ch01	62440000	64010000	1570000	33.4047
PDSx027	ch01	64270000	65780000	1510000	44.2852
PDSx028	ch01	66970000	67080000	110000	23.0976
PDSx029	ch01	67480000	67580000	100000	24.2663
PDSx030	ch01	68420000	68540000	120000	32.4596
PDSx031	ch01	69380000	69480000	100000	29.1561
PDSx032	ch01	69900000	70040000	140000	29.7279
PDSx033	ch01	71720000	71880000	160000	50.3359
PDSx034	ch01	72510000	72790000	280000	27.2702
PDSx035	ch01	73470000	73570000	100000	23.089
PDSx036	ch01	74780000	74890000	110000	21.883
PDSx037	ch01	75590000	75700000	110000	57.1547
PDSx038	ch01	78960000	79060000	100000	22.0694
PDSx039	ch01	80990000	81400000	410000	36.6621
PDSx040	ch02	420000	660000	240000	35.5715
PDSx041	ch02	3190000	3290000	100000	24.1776
PDSx042	ch02	5550000	5650000	100000	25.4291
PDSx043	ch02	6520000	6620000	100000	25.174
PDSx044	ch02	6990000	8140000	1150000	37.3877
PDSx045	ch02	8470000	8570000	100000	23.0224
PDSx046	ch02	8980000	9080000	100000	22.0744
PDSx047	ch02	10420000	11170000	750000	34.2577
PDSx048	ch02	11470000	11570000	100000	24.5483
PDSx049	ch02	12100000	12200000	100000	25.723
PDSx050	ch02	12490000	12730000	240000	23.7541
PDSx051	ch02	13010000	13470000	460000	35.4181
PDSx052	ch02	13780000	14660000	880000	43.0023
PDSx053	ch02	14950000	15580000	630000	41.4649
PDSx054	ch02	17820000	17940000	120000	52.6146
PDSx055	ch02	19460000	19560000	100000	22.7949
PDSx056	ch02	22690000	22790000	100000	27.7298
PDSx057	ch02	24070000	24430000	360000	26.4429
PDSx058	ch02	24650000	24840000	190000	36.3155
PDSx059	ch02	26640000	26740000	100000	24.4094
PDSx060	ch02	27670000	27770000	100000	29.307
PDSx061	ch02	28490000	28590000	100000	26.3508
PDSx062	ch02	30430000	30570000	140000	48.1584
PDSx063	ch02	33740000	33840000	100000	24.8378
PDSx064	ch02	38110000	38240000	130000	27.0795
PDSx065	ch02	38930000	39030000	100000	37.1652
PDSx066	ch02	39710000	40780000	1070000	50.1514
PDSx067	ch02	41330000	41430000	100000	22.7908
PDSx068	ch02	41950000	42060000	110000	30.601
PDSx069	ch02	42710000	42810000	100000	28.5161
PDSx070	ch02	44210000	44310000	100000	23.5036
PDSx071	ch02	47430000	47530000	100000	22.2157
PDSx072	ch02	47960000	48230000	270000	32.5208
PDSx073	ch02	48550000	48660000	110000	28.2879
PDSx074	ch03	2620000	3750000	1130000	37.2053
PDSx075	ch03	4000000	4180000	180000	56.6546
PDSx076	ch03	4470000	4970000	500000	34.2839
PDSx077	ch03	5250000	5700000	450000	31.7068
PDSx078	ch03	6180000	6630000	450000	25.8329
PDSx079	ch03	8850000	8950000	100000	24.0126
PDSx080	ch03	9180000	9280000	100000	35.0735
PDSx081	ch03	9670000	9770000	100000	28.0623
PDSx082	ch03	10640000	10740000	100000	23.186
PDSx083	ch03	10990000	11310000	320000	29.2962
PDSx084	ch03	11780000	11880000	100000	27.2943
PDSx085	ch03	12210000	12310000	100000	37.1182
PDSx086	ch03	14230000	14330000	100000	29.7363
PDSx087	ch03	14700000	14970000	270000	26.2598
PDSx088	ch03	22180000	22280000	100000	32.609
PDSx089	ch03	22990000	23090000	100000	33.9805
PDSx090	ch03	24260000	24360000	100000	26.7877
PDSx091	ch03	25430000	33130000	7700000	50.76
PDSx092	ch03	33400000	33840000	440000	30.528
PDSx093	ch03	34130000	34230000	100000	33.7396
PDSx094	ch03	34620000	34720000	100000	39.9011
PDSx095	ch03	35040000	35440000	400000	39.6732
PDSx096	ch03	35790000	36990000	1200000	37.2134
PDSx097	ch03	37540000	38610000	1070000	34.7307
PDSx098	ch03	39790000	39890000	100000	24.1775
PDSx099	ch03	41670000	41840000	170000	39.3074
PDSx100	ch03	42090000	42190000	100000	39.9789
PDSx101	ch03	42740000	43140000	400000	39.6254
PDSx102	ch03	44630000	44730000	100000	40.2752
PDSx103	ch03	46390000	46490000	100000	25.4567
PDSx104	ch03	48010000	48280000	270000	38.7712
PDSx105	ch03	48530000	48700000	170000	35.7236
PDSx106	ch03	49290000	49390000	100000	47.5835
PDSx107	ch03	53910000	54050000	140000	31.5233
PDSx108	ch03	55040000	55330000	290000	29.9274
PDSx109	ch03	55880000	56310000	430000	30.6092
PDSx110	ch03	58590000	58690000	100000	27.7903
PDSx111	ch03	58900000	59170000	270000	47.5503
PDSx112	ch03	61650000	61750000	100000	37.1915
PDSx113	ch03	64400000	64500000	100000	22.173
PDSx114	ch04	400000	500000	100000	34.2552
PDSx115	ch04	880000	3570000	2690000	74.8518
PDSx116	ch04	3800000	4630000	830000	56.5103
PDSx117	ch04	4870000	5160000	290000	62.8533
PDSx118	ch04	5700000	5800000	100000	41.5222
PDSx119	ch04	6180000	6670000	490000	39.6055
PDSx120	ch04	7330000	7730000	400000	48.3039
PDSx121	ch04	11890000	11990000	100000	25.9601
PDSx122	ch04	13260000	13360000	100000	24.8558
PDSx123	ch04	13750000	13850000	100000	26.4995
PDSx124	ch04	14160000	14260000	100000	35.6339
PDSx125	ch04	33060000	33160000	100000	35.1605
PDSx126	ch04	34220000	34320000	100000	27.8796
PDSx127	ch04	34890000	34990000	100000	28.3926
PDSx128	ch04	35820000	36390000	570000	27.7091
PDSx129	ch04	46860000	46960000	100000	28.9137
PDSx130	ch04	47590000	47810000	220000	34.5362
PDSx131	ch04	48160000	48380000	220000	22.8858
PDSx132	ch04	51120000	51220000	100000	24.0593
PDSx133	ch04	51460000	51560000	100000	23.0733
PDSx134	ch04	52410000	52640000	230000	41.7261
PDSx135	ch04	52910000	53010000	100000	28.6816
PDSx136	ch04	54200000	54300000	100000	21.9665
PDSx137	ch04	55590000	55750000	160000	33.727
PDSx138	ch04	56370000	57560000	1190000	34.1399
PDSx139	ch04	58470000	58570000	100000	33.1481
PDSx140	ch04	63210000	63310000	100000	21.8931
PDSx141	ch05	150000	3460000	3310000	88.0166
PDSx142	ch05	3810000	3910000	100000	21.7013
PDSx143	ch05	4330000	4430000	100000	59.3605
PDSx144	ch05	4860000	5060000	200000	23.6129
PDSx145	ch05	5300000	5400000	100000	36.3952
PDSx146	ch05	6160000	6260000	100000	31.0861
PDSx147	ch05	7320000	7420000	100000	22.7952
PDSx148	ch05	8720000	8820000	100000	24.3863
PDSx149	ch05	56400000	56500000	100000	25.5855
PDSx150	ch05	60760000	60860000	100000	27.4067
PDSx151	ch05	61410000	62130000	720000	60.1121
PDSx152	ch05	62570000	62730000	160000	74.6452
PDSx153	ch05	63200000	63310000	110000	23.7405
PDSx154	ch05	63560000	65060000	1500000	52.0365
PDSx155	ch06	1240000	1340000	100000	25.2067
PDSx156	ch06	1610000	1710000	100000	22.1454
PDSx157	ch06	31080000	31400000	320000	26.8437
PDSx158	ch06	32620000	32850000	230000	26.4048
PDSx159	ch06	33170000	33270000	100000	25.1598
PDSx160	ch06	34910000	35010000	100000	26.6324
PDSx161	ch06	38990000	39180000	190000	37.5568
PDSx162	ch06	39530000	40100000	570000	43.7106
PDSx163	ch06	40380000	40950000	570000	23.4681
PDSx164	ch06	41500000	41600000	100000	34.3159
PDSx165	ch06	42200000	42300000	100000	31.6477
PDSx166	ch06	42530000	42640000	110000	25.2284
PDSx167	ch06	43420000	43520000	100000	34.0547
PDSx168	ch06	43860000	43960000	100000	36.2155
PDSx169	ch06	44830000	45050000	220000	38.3725
PDSx170	ch06	45610000	45710000	100000	43.6928
PDSx171	ch07	450000	550000	100000	21.5619
PDSx172	ch07	2250000	2350000	100000	24.3321
PDSx173	ch07	3030000	3130000	100000	26.1382
PDSx174	ch07	3670000	3790000	120000	55.2169
PDSx175	ch07	6150000	6260000	110000	30.85
PDSx176	ch07	6490000	6590000	100000	22.3672
PDSx177	ch07	18070000	18390000	320000	45.1172
PDSx178	ch07	26010000	26110000	100000	22.9861
PDSx179	ch07	38170000	38270000	100000	28.1743
PDSx180	ch07	48850000	49190000	340000	28.7151
PDSx181	ch07	54190000	54290000	100000	24.1157
PDSx182	ch07	54580000	54680000	100000	38.0837
PDSx183	ch07	56460000	56560000	100000	30.5864
PDSx184	ch07	59940000	60300000	360000	40.5711
PDSx185	ch07	60550000	60650000	100000	35.2742
PDSx186	ch07	65050000	65150000	100000	22.8377
PDSx187	ch08	1740000	1960000	220000	32.6447
PDSx188	ch08	2860000	3440000	580000	41.6743
PDSx189	ch08	4600000	4700000	100000	21.9441
PDSx190	ch08	5540000	5640000	100000	28.0009
PDSx191	ch08	5860000	6240000	380000	28.2773
PDSx192	ch08	7150000	7350000	200000	29.4079
PDSx193	ch08	15010000	15110000	100000	22.3413
PDSx194	ch08	22230000	22330000	100000	27.6167
PDSx195	ch08	32410000	32510000	100000	22.8694
PDSx196	ch08	36400000	36680000	280000	40.8376
PDSx197	ch08	37090000	37190000	100000	35.5817
PDSx198	ch08	37420000	37650000	230000	24.6528
PDSx199	ch08	38880000	39010000	130000	41.7327
PDSx200	ch08	39700000	39800000	100000	24.3944
PDSx201	ch08	42260000	42360000	100000	35.0252
PDSx202	ch08	49640000	49740000	100000	28.8572
PDSx203	ch08	52460000	52580000	120000	26.9523
PDSx204	ch08	53860000	54170000	310000	33.2368
PDSx205	ch08	55250000	55390000	140000	23.5869
PDSx206	ch08	56770000	57110000	340000	38.2672
PDSx207	ch08	59830000	59930000	100000	22.342
PDSx208	ch08	60800000	60900000	100000	33.317
PDSx209	ch08	61380000	61500000	120000	28.93
PDSx210	ch08	62220000	62320000	100000	27.7829
PDSx211	ch08	62840000	63070000	230000	45.1698
PDSx212	ch09	2050000	2230000	180000	22.2899
PDSx213	ch09	4460000	4560000	100000	39.0716
PDSx214	ch09	5740000	6110000	370000	45.0109
PDSx215	ch09	11450000	11550000	100000	30.1198
PDSx216	ch09	15470000	15570000	100000	25.9531
PDSx217	ch09	16440000	16540000	100000	30.3533
PDSx218	ch09	19300000	19440000	140000	26.0563
PDSx219	ch09	19840000	19940000	100000	24.4906
PDSx220	ch09	20170000	20880000	710000	27.1551
PDSx221	ch09	21900000	22950000	1050000	25.6584
PDSx222	ch09	23590000	23690000	100000	29.3184
PDSx223	ch09	24220000	24380000	160000	31.4101
PDSx224	ch09	24640000	24740000	100000	21.7312
PDSx225	ch09	25910000	26040000	130000	46.4247
PDSx226	ch09	27430000	27800000	370000	38.7564
PDSx227	ch09	30340000	30640000	300000	24.3944
PDSx228	ch09	30850000	31230000	380000	31.4774
PDSx229	ch09	31460000	31560000	100000	25.0691
PDSx230	ch09	31910000	34230000	2320000	32.4301
PDSx231	ch09	34590000	34760000	170000	31.6795
PDSx232	ch09	35180000	35600000	420000	46.2496
PDSx233	ch09	35810000	36940000	1130000	39.9604
PDSx234	ch09	37230000	37480000	250000	32.5616
PDSx235	ch09	38040000	39060000	1020000	29.6492
PDSx236	ch09	39460000	39890000	430000	28.4914
PDSx237	ch09	40230000	41000000	770000	30.5573
PDSx238	ch09	41310000	41410000	100000	49.7025
PDSx239	ch09	41860000	42420000	560000	29.8947
PDSx240	ch09	43370000	43840000	470000	31.7164
PDSx241	ch09	44740000	44840000	100000	22.0794
PDSx242	ch09	45050000	45150000	100000	24.5415
PDSx243	ch09	45450000	45570000	120000	28.0671
PDSx244	ch09	46010000	48120000	2110000	32.9429
PDSx245	ch09	48840000	48940000	100000	23.5914
PDSx246	ch09	49170000	49660000	490000	44.102
PDSx247	ch09	50680000	50780000	100000	26.5683
PDSx248	ch09	51440000	51760000	320000	31.393
PDSx249	ch09	52190000	52290000	100000	23.5158
PDSx250	ch09	53490000	53890000	400000	31.0743
PDSx251	ch09	57720000	58600000	880000	39.2212
PDSx252	ch09	58830000	59020000	190000	44.5592
PDSx253	ch09	59300000	59430000	130000	53.271
PDSx254	ch09	59640000	59740000	100000	30.7613
PDSx255	ch09	60380000	60750000	370000	38.8023
PDSx256	ch09	63400000	63500000	100000	25.0121
PDSx257	ch09	64710000	64870000	160000	49.9646
PDSx258	ch09	65160000	65260000	100000	24.625
PDSx259	ch09	65820000	66040000	220000	32.3821
PDSx260	ch09	66270000	66370000	100000	21.6045
PDSx261	ch09	67040000	67550000	510000	42.5203
PDSx262	ch10	1220000	1320000	100000	28.0602
PDSx263	ch10	1600000	1730000	130000	34.4055
PDSx264	ch10	2180000	2280000	100000	26.6852
PDSx265	ch10	2490000	2590000	100000	22.2548
PDSx266	ch10	2970000	3070000	100000	23.4155
PDSx267	ch10	4090000	5300000	1210000	36.6172
PDSx268	ch10	6190000	6290000	100000	22.743
PDSx269	ch10	6510000	15860000	9350000	62.4309
PDSx270	ch10	16180000	25570000	9390000	50.559
PDSx271	ch10	26110000	28200000	2090000	41.5103
PDSx272	ch10	28480000	30130000	1650000	35.404
PDSx273	ch10	30470000	35970000	5500000	48.3705
PDSx274	ch10	36270000	37310000	1040000	36.4445
PDSx275	ch10	37570000	40290000	2720000	44.434
PDSx276	ch10	40740000	41210000	470000	39.5258
PDSx277	ch10	41830000	45830000	4000000	52.593
PDSx278	ch10	46220000	46580000	360000	34.0034
PDSx279	ch10	46970000	47240000	270000	45.0375
PDSx280	ch10	47510000	48080000	570000	39.1059
PDSx281	ch10	48860000	48960000	100000	40.7934
PDSx282	ch10	49730000	50500000	770000	30.6373
PDSx283	ch10	51070000	51230000	160000	57.2567
PDSx284	ch10	51460000	51790000	330000	26.684
PDSx285	ch10	52160000	52300000	140000	34.2627
PDSx286	ch10	52780000	57880000	5100000	49.3249
PDSx287	ch10	58930000	59040000	110000	25.043
PDSx288	ch11	310000	3390000	3080000	51.776
PDSx289	ch11	20460000	20560000	100000	22.6608
PDSx290	ch11	21850000	21950000	100000	23.0034
PDSx291	ch11	22460000	22960000	500000	29.007
PDSx292	ch11	33080000	33180000	100000	21.6087
PDSx293	ch11	36730000	36830000	100000	22.8504
PDSx294	ch11	37430000	37530000	100000	22.4519
PDSx295	ch11	40230000	40330000	100000	29.8363
PDSx296	ch11	41080000	41180000	100000	28.3273
PDSx297	ch11	41730000	41860000	130000	43.8084
PDSx298	ch11	47620000	47830000	210000	27.5352
PDSx299	ch11	48520000	48620000	100000	22.7655
PDSx300	ch11	49310000	51570000	2260000	69.0002
PDSx301	ch11	51820000	53370000	1550000	50.6998
PDSx302	ch12	1770000	2550000	780000	43.2065
PDSx303	ch12	4820000	4920000	100000	23.1854
PDSx304	ch12	5450000	5550000	100000	22.1191
PDSx305	ch12	5820000	6470000	650000	48.7346
PDSx306	ch12	7010000	7430000	420000	50.2439
PDSx307	ch12	7760000	32540000	24780000	51.3131
PDSx308	ch12	33060000	33340000	280000	37.5569
PDSx309	ch12	33630000	35940000	2310000	35.6581
PDSx310	ch12	36350000	37950000	1600000	47.2741
PDSx311	ch12	39190000	40340000	1150000	52.6532
PDSx312	ch12	43460000	44140000	680000	62.4069
PDSx313	ch12	44580000	45140000	560000	35.4854
PDSx314	ch12	45800000	47330000	1530000	76.8618
PDSx315	ch12	47770000	47870000	100000	27.9514
PDSx316	ch12	48330000	61930000	13600000	52.3084
PDSx317	ch12	62230000	62790000	560000	31.3613
PDSx318	ch12	63010000	65390000	2380000	50.2226

## Sheet: Table S4
Supplemental Table 4 Putative selection sweeps by three stragies in PIM-BIG groups.
Sweep	Chromsome	Start	End	Length(bp)
PDS001	1	100000	290000	190000
PDS002	1	3530000	3840000	310000
PDS003	1	4070000	4200000	130000
PDS004	1	4460000	4690000	230000
PDS005	1	5000000	5880000	880000
PDS006	1	6360000	10030000	3670000
PDS007	1	10290000	10820000	530000
PDS008	1	12140000	12250000	110000
PDS009	1	12560000	12660000	100000
PDS010	1	14770000	15050000	280000
PDS011	1	15470000	15600000	130000
PDS012	1	16090000	16220000	130000
PDS013	1	16450000	16770000	320000
PDS014	1	17240000	17340000	100000
PDS015	1	17640000	17960000	320000
PDS016	1	18380000	18830000	450000
PDS017	1	19250000	19610000	360000
PDS018	1	19930000	21260000	1330000
PDS019	1	21730000	22190000	460000
PDS020	1	22410000	23490000	1080000
PDS021	1	23700000	24780000	1080000
PDS022	1	25040000	25140000	100000
PDS023	1	25490000	26720000	1230000
PDS024	1	27000000	27760000	760000
PDS025	1	28030000	45100000	17070000
PDS026	1	45340000	45530000	190000
PDS027	1	46080000	53840000	7760000
PDS028	1	55610000	55710000	100000
PDS029	1	55930000	56030000	100000
PDS030	1	56480000	56580000	100000
PDS031	1	56850000	56960000	110000
PDS032	1	59410000	59510000	100000
PDS033	1	60880000	61680000	800000
PDS034	1	62440000	67580000	5140000
PDS035	1	68230000	70270000	2040000
PDS036	1	70620000	72790000	2170000
PDS037	1	73270000	74230000	960000
PDS038	1	74480000	78180000	3700000
PDS039	1	78530000	78650000	120000
PDS040	1	78890000	80280000	1390000
PDS041	1	80990000	81650000	660000
PDS042	1	82050000	82350000	300000
PDS043	1	82620000	86570000	3950000
PDS044	1	87420000	87550000	130000
PDS045	1	88150000	88440000	290000
PDS046	1	88660000	88780000	120000
PDS047	1	90200000	90320000	120000
PDS048	2	420000	920000	500000
PDS049	2	1330000	1440000	110000
PDS050	2	1810000	1910000	100000
PDS051	2	3190000	3290000	100000
PDS052	2	3870000	5880000	2010000
PDS053	2	6520000	6620000	100000
PDS054	2	6880000	9420000	2540000
PDS055	2	9790000	9960000	170000
PDS056	2	10220000	11170000	950000
PDS057	2	11470000	11570000	100000
PDS058	2	11820000	12200000	380000
PDS059	2	12430000	12730000	300000
PDS060	2	12990000	13470000	480000
PDS061	2	13780000	15740000	1960000
PDS062	2	17820000	17940000	120000
PDS063	2	19460000	19560000	100000
PDS064	2	22690000	22790000	100000
PDS065	2	23860000	24430000	570000
PDS066	2	24650000	24840000	190000
PDS067	2	25500000	25600000	100000
PDS068	2	26070000	26290000	220000
PDS069	2	26630000	26770000	140000
PDS070	2	27670000	27770000	100000
PDS071	2	28150000	28590000	440000
PDS072	2	29620000	30050000	430000
PDS073	2	30320000	30570000	250000
PDS074	2	30790000	31130000	340000
PDS075	2	32830000	33070000	240000
PDS076	2	33740000	33840000	100000
PDS077	2	35570000	35780000	210000
PDS078	2	38100000	41610000	3510000
PDS079	2	41950000	43500000	1550000
PDS080	2	43710000	44310000	600000
PDS081	2	45130000	45230000	100000
PDS082	2	45440000	46600000	1160000
PDS083	2	46960000	48230000	1270000
PDS084	2	48460000	48680000	220000
PDS085	2	49100000	49370000	270000
PDS086	3	350000	450000	100000
PDS087	3	870000	1010000	140000
PDS088	3	1590000	1690000	100000
PDS089	3	2620000	3750000	1130000
PDS090	3	4000000	4180000	180000
PDS091	3	4470000	4970000	500000
PDS092	3	5250000	5700000	450000
PDS093	3	6180000	6960000	780000
PDS094	3	7550000	7690000	140000
PDS095	3	8750000	9410000	660000
PDS096	3	9670000	11510000	1840000
PDS097	3	11780000	11880000	100000
PDS098	3	12210000	12310000	100000
PDS099	3	13270000	13970000	700000
PDS100	3	14230000	14330000	100000
PDS101	3	14700000	14970000	270000
PDS102	3	22180000	22280000	100000
PDS103	3	22990000	23090000	100000
PDS104	3	24260000	24360000	100000
PDS105	3	25430000	33130000	7700000
PDS106	3	33400000	33840000	440000
PDS107	3	34130000	34230000	100000
PDS108	3	34620000	34720000	100000
PDS109	3	35040000	35440000	400000
PDS110	3	35790000	37330000	1540000
PDS111	3	37540000	38610000	1070000
PDS112	3	39790000	39890000	100000
PDS113	3	41670000	41840000	170000
PDS114	3	42090000	42190000	100000
PDS115	3	42740000	43140000	400000
PDS116	3	44630000	44730000	100000
PDS117	3	45350000	45520000	170000
PDS118	3	45830000	45930000	100000
PDS119	3	46260000	49390000	3130000
PDS120	3	51000000	51850000	850000
PDS121	3	52060000	52890000	830000
PDS122	3	53100000	54610000	1510000
PDS123	3	55040000	55330000	290000
PDS124	3	55880000	56310000	430000
PDS125	3	58590000	59170000	580000
PDS126	3	61490000	61750000	260000
PDS127	3	62100000	64860000	2760000
PDS128	4	400000	500000	100000
PDS129	4	880000	4630000	3750000
PDS130	4	4870000	5330000	460000
PDS131	4	5700000	5800000	100000
PDS132	4	6170000	6870000	700000
PDS133	4	7330000	7730000	400000
PDS134	4	11890000	11990000	100000
PDS135	4	13260000	13360000	100000
PDS136	4	13750000	13850000	100000
PDS137	4	14160000	14260000	100000
PDS138	4	20020000	20120000	100000
PDS139	4	23300000	23430000	130000
PDS140	4	29510000	29860000	350000
PDS141	4	33060000	33160000	100000
PDS142	4	34220000	34320000	100000
PDS143	4	34890000	34990000	100000
PDS144	4	35820000	36390000	570000
PDS145	4	46860000	46960000	100000
PDS146	4	47590000	47810000	220000
PDS147	4	48160000	48380000	220000
PDS148	4	51120000	51220000	100000
PDS149	4	51460000	53010000	1550000
PDS150	4	54200000	54300000	100000
PDS151	4	55590000	56060000	470000
PDS152	4	56370000	57560000	1190000
PDS153	4	58470000	58570000	100000
PDS154	4	62340000	62870000	530000
PDS155	4	63210000	63310000	100000
PDS156	5	0	3910000	3910000
PDS157	5	4240000	5400000	1160000
PDS158	5	6160000	6260000	100000
PDS159	5	7280000	7420000	140000
PDS160	5	8720000	8820000	100000
PDS161	5	23030000	23170000	140000
PDS162	5	38230000	38370000	140000
PDS163	5	43810000	43920000	110000
PDS164	5	44410000	44580000	170000
PDS165	5	48410000	48550000	140000
PDS166	5	56400000	56500000	100000
PDS167	5	60760000	60860000	100000
PDS168	5	61240000	62130000	890000
PDS169	5	62570000	62880000	310000
PDS170	5	63200000	63310000	110000
PDS171	5	63560000	65060000	1500000
PDS172	6	240000	690000	450000
PDS173	6	950000	1340000	390000
PDS174	6	1610000	1710000	100000
PDS175	6	2190000	2540000	350000
PDS176	6	5170000	5290000	120000
PDS177	6	7510000	7610000	100000
PDS178	6	8540000	8670000	130000
PDS179	6	9010000	9110000	100000
PDS180	6	11080000	11200000	120000
PDS181	6	14610000	15400000	790000
PDS182	6	19940000	20050000	110000
PDS183	6	20690000	20800000	110000
PDS184	6	22130000	22720000	590000
PDS185	6	23340000	23460000	120000
PDS186	6	24590000	25000000	410000
PDS187	6	25670000	26190000	520000
PDS188	6	26840000	27030000	190000
PDS189	6	27470000	27620000	150000
PDS190	6	28000000	28490000	490000
PDS191	6	31080000	32140000	1060000
PDS192	6	32420000	33300000	880000
PDS193	6	33540000	35040000	1500000
PDS194	6	35490000	35670000	180000
PDS195	6	36310000	36690000	380000
PDS196	6	38830000	41060000	2230000
PDS197	6	41400000	43960000	2560000
PDS198	6	44830000	45050000	220000
PDS199	6	45290000	45710000	420000
PDS200	7	30000	550000	520000
PDS201	7	2230000	2770000	540000
PDS202	7	3030000	3310000	280000
PDS203	7	3520000	3790000	270000
PDS204	7	4220000	4950000	730000
PDS205	7	5230000	5590000	360000
PDS206	7	6100000	6590000	490000
PDS207	7	7320000	7510000	190000
PDS208	7	8580000	8870000	290000
PDS209	7	12270000	12410000	140000
PDS210	7	12900000	13010000	110000
PDS211	7	13700000	13800000	100000
PDS212	7	14450000	14610000	160000
PDS213	7	17080000	17260000	180000
PDS214	7	18070000	18550000	480000
PDS215	7	19300000	19450000	150000
PDS216	7	19840000	19950000	110000
PDS217	7	20960000	21150000	190000
PDS218	7	25960000	26140000	180000
PDS219	7	26690000	26810000	120000
PDS220	7	29780000	29890000	110000
PDS221	7	30740000	30980000	240000
PDS222	7	38170000	38270000	100000
PDS223	7	40840000	41110000	270000
PDS224	7	45120000	45220000	100000
PDS225	7	48560000	49330000	770000
PDS226	7	49630000	52050000	2420000
PDS227	7	53280000	53380000	100000
PDS228	7	53930000	54680000	750000
PDS229	7	56200000	56960000	760000
PDS230	7	59010000	59500000	490000
PDS231	7	59940000	60920000	980000
PDS232	7	61550000	62210000	660000
PDS233	7	62500000	62880000	380000
PDS234	7	63230000	64100000	870000
PDS235	7	65050000	65280000	230000
PDS236	8	290000	430000	140000
PDS237	8	980000	1130000	150000
PDS238	8	1740000	2080000	340000
PDS239	8	2300000	3440000	1140000
PDS240	8	3790000	4860000	1070000
PDS241	8	5540000	5640000	100000
PDS242	8	5860000	6270000	410000
PDS243	8	6790000	7350000	560000
PDS244	8	10140000	10250000	110000
PDS245	8	11210000	11310000	100000
PDS246	8	15010000	15110000	100000
PDS247	8	18000000	18140000	140000
PDS248	8	20240000	20350000	110000
PDS249	8	21190000	21400000	210000
PDS250	8	22230000	22680000	450000
PDS251	8	23440000	23550000	110000
PDS252	8	25220000	25460000	240000
PDS253	8	26180000	26310000	130000
PDS254	8	28900000	29020000	120000
PDS255	8	29840000	29950000	110000
PDS256	8	32370000	32580000	210000
PDS257	8	33580000	33780000	200000
PDS258	8	36400000	36680000	280000
PDS259	8	37090000	37190000	100000
PDS260	8	37420000	37650000	230000
PDS261	8	38690000	39010000	320000
PDS262	8	39700000	39800000	100000
PDS263	8	40180000	40560000	380000
PDS264	8	41940000	42360000	420000
PDS265	8	44990000	45120000	130000
PDS266	8	45940000	46040000	100000
PDS267	8	48230000	48860000	630000
PDS268	8	49070000	49860000	790000
PDS269	8	50310000	50770000	460000
PDS270	8	52460000	52890000	430000
PDS271	8	53170000	54580000	1410000
PDS272	8	54820000	55040000	220000
PDS273	8	55250000	56190000	940000
PDS274	8	56550000	57790000	1240000
PDS275	8	58460000	58560000	100000
PDS276	8	58850000	58950000	100000
PDS277	8	59510000	61970000	2460000
PDS278	8	62220000	62620000	400000
PDS279	8	62840000	63070000	230000
PDS280	9	1000000	1170000	170000
PDS281	9	2050000	2230000	180000
PDS282	9	3050000	3800000	750000
PDS283	9	4280000	6110000	1830000
PDS284	9	6420000	6550000	130000
PDS285	9	6760000	6880000	120000
PDS286	9	7890000	7990000	100000
PDS287	9	10590000	10690000	100000
PDS288	9	11450000	11550000	100000
PDS289	9	15470000	15570000	100000
PDS290	9	16440000	16540000	100000
PDS291	9	17270000	17370000	100000
PDS292	9	17970000	18120000	150000
PDS293	9	18690000	18790000	100000
PDS294	9	19150000	19940000	790000
PDS295	9	20170000	21130000	960000
PDS296	9	21900000	22950000	1050000
PDS297	9	23590000	23690000	100000
PDS298	9	24220000	24380000	160000
PDS299	9	24640000	24740000	100000
PDS300	9	25050000	25200000	150000
PDS301	9	25670000	26490000	820000
PDS302	9	27430000	27800000	370000
PDS303	9	30340000	30640000	300000
PDS304	9	30850000	31230000	380000
PDS305	9	31460000	31560000	100000
PDS306	9	31910000	34230000	2320000
PDS307	9	34590000	34760000	170000
PDS308	9	35180000	35600000	420000
PDS309	9	35810000	36940000	1130000
PDS310	9	37230000	37480000	250000
PDS311	9	38040000	39060000	1020000
PDS312	9	39460000	39890000	430000
PDS313	9	40230000	41000000	770000
PDS314	9	41310000	41410000	100000
PDS315	9	41860000	42420000	560000
PDS316	9	43040000	43840000	800000
PDS317	9	44590000	44840000	250000
PDS318	9	45050000	45150000	100000
PDS319	9	45450000	45740000	290000
PDS320	9	46010000	48120000	2110000
PDS321	9	48390000	48940000	550000
PDS322	9	49170000	49660000	490000
PDS323	9	49880000	50090000	210000
PDS324	9	50680000	50780000	100000
PDS325	9	51440000	51760000	320000
PDS326	9	52190000	52290000	100000
PDS327	9	53490000	53890000	400000
PDS328	9	54100000	54220000	120000
PDS329	9	55830000	55930000	100000
PDS330	9	56550000	56990000	440000
PDS331	9	57360000	62580000	5220000
PDS332	9	63400000	64910000	1510000
PDS333	9	65160000	66040000	880000
PDS334	9	66270000	66370000	100000
PDS335	9	66690000	67550000	860000
PDS336	10	70000	170000	100000
PDS337	10	1170000	2280000	1110000
PDS338	10	2490000	3550000	1060000
PDS339	10	4090000	5300000	1210000
PDS340	10	6190000	6290000	100000
PDS341	10	6510000	28200000	21690000
PDS342	10	28480000	30130000	1650000
PDS343	10	30340000	35970000	5630000
PDS344	10	36270000	40290000	4020000
PDS345	10	40740000	41210000	470000
PDS346	10	41830000	47240000	5410000
PDS347	10	47510000	48610000	1100000
PDS348	10	48860000	49080000	220000
PDS349	10	49520000	50500000	980000
PDS350	10	50900000	51790000	890000
PDS351	10	52160000	52300000	140000
PDS352	10	52780000	57880000	5100000
PDS353	10	58120000	58240000	120000
PDS354	10	58930000	59600000	670000
PDS355	10	60130000	60270000	140000
PDS356	10	62180000	62620000	440000
PDS357	11	210000	3390000	3180000
PDS358	11	17380000	17490000	110000
PDS359	11	20460000	20560000	100000
PDS360	11	21850000	21950000	100000
PDS361	11	22460000	22960000	500000
PDS362	11	33080000	33180000	100000
PDS363	11	36730000	36830000	100000
PDS364	11	37430000	37530000	100000
PDS365	11	40230000	40330000	100000
PDS366	11	40600000	40700000	100000
PDS367	11	41080000	41180000	100000
PDS368	11	41730000	41860000	130000
PDS369	11	44950000	45050000	100000
PDS370	11	47620000	47830000	210000
PDS371	11	48520000	48620000	100000
PDS372	11	49310000	53400000	4090000
PDS373	12	1770000	2820000	1050000
PDS374	12	4820000	4920000	100000
PDS375	12	5450000	5550000	100000
PDS376	12	5820000	6470000	650000
PDS377	12	7010000	7430000	420000
PDS378	12	7760000	32540000	24780000
PDS379	12	33060000	33340000	280000
PDS380	12	33630000	35940000	2310000
PDS381	12	36350000	37950000	1600000
PDS382	12	38170000	40340000	2170000
PDS383	12	43460000	44140000	680000
PDS384	12	44360000	45140000	780000
PDS385	12	45370000	45570000	200000
PDS386	12	45800000	47330000	1530000
PDS387	12	47770000	47870000	100000
PDS388	12	48330000	61930000	13600000
PDS389	12	62230000	62790000	560000
PDS390	12	63010000	65500000	2490000

## Sheet: Table S5
Supplemental Table 5 Genes within the putative EigenGWAS selection sweeps.
Chromsome	Gene_ID	Start	End	Length	Eigen_DomPDSEtication_Improvement_Sweep_Region	InterPro_description
ch01	Solyc01g005110.2	102188	103191	1004	PDSE001	cDNA clone J065210E11 full insert sequence (AHRD V1 **-- B7F922_ORYSJ)%3B contains Interpro domain(s) IPR013174 Dolichol-phosphate mannosyltransferase subunit 3
ch01	Solyc01g005120.2	104191	107414	3224	PDSE001	Xyloglucan endotransglucosylase/hydrolase 13 (AHRD V1 **** C0IRH2_ACTDE)%3B contains Interpro domain(s) IPR016455 Xyloglucan endotransglucosylase/hydrolase
ch01	Solyc01g005130.2	124758	125782	1025	PDSE001	Zinc finger protein 7 (AHRD V1 ***- B6U8J3_MAIZE)%3B contains Interpro domain(s) IPR007087 Zinc finger%2C C2H2-type
ch01	Solyc01g005140.2	127129	129219	2091	PDSE001	Cytochrome b561 (AHRD V1 ***- Q3LGX5_CITLA)%3B contains Interpro domain(s) IPR006593 Cytochrome b561/ferric reductase transmembrane
ch01	Solyc01g005150.2	131976	134318	2343	PDSE001	Cytochrome b561 (AHRD V1 ***- Q3LGX5_CITLA)%3B contains Interpro domain(s) IPR004877 Cytochrome b561%2C eukaryote
ch01	Solyc01g005160.2	137781	139489	1709	PDSE001	U-box domain-containing protein (AHRD V1 ***- D7MID4_ARALY)%3B contains Interpro domain(s) IPR003613 U box domain
ch01	Solyc01g005170.1	141656	144896	3241	PDSE001	Clathrin assembly protein (AHRD V1 ***- B6TW95_MAIZE)%3B contains Interpro domain(s) IPR011417 ANTH
ch01	Solyc01g005180.1	147437	147712	276	PDSE001	Unknown Protein (AHRD V1)
ch01	Solyc01g005190.1	151482	152345	864	PDSE001	Zinc finger family protein (AHRD V1 *-*- D7M6E6_ARALY)%3B contains Interpro domain(s) IPR007087 Zinc finger%2C C2H2-type
ch01	Solyc01g005200.1	154250	155140	891	PDSE001	Zinc finger family protein (AHRD V1 *-*- D7M6E6_ARALY)%3B contains Interpro domain(s) IPR007087 Zinc finger%2C C2H2-type
ch01	Solyc01g005210.2	165134	169351	4218	PDSE001	Alpha alpha-trehalose-phosphate synthase (UDP-forming) (AHRD V1 **** A3CXN9_METMJ)%3B contains Interpro domain(s) IPR001830 Glycosyl transferase%2C family 20
ch01	Solyc01g005220.2	173559	180636	7078	PDSE001	Necrotic spotted lesions 1 (Fragment) (AHRD V1 *-*- B6ZA18_HELAN)%3B contains Interpro domain(s) IPR001862 Membrane attack complex component/perforin/complement C9
ch01	Solyc01g005230.2	181503	183049	1547	PDSE001	S-adenosyl-L-methionine salicylic acid carboxyl methyltransferase (AHRD V1 **** A7XZE9_9MAGN)%3B contains Interpro domain(s) IPR005299 SAM dependent carboxyl methyltransferase
ch01	Solyc01g005240.2	185714	191685	5972	PDSE001	Aspartokinase (AHRD V1 ***- B9RGY9_RICCO)%3B contains Interpro domain(s) IPR001341 Aspartate kinase region
ch01	Solyc01g005250.2	191856	195078	3223	PDSE001	Aspartate-semialdehyde dehydrogenase (AHRD V1 ***- B6TWW1_MAIZE)%3B contains Interpro domain(s) IPR005986 Aspartate-semialdehyde dehydrogenase%2C bacterial
ch01	Solyc01g005260.2	195721	199105	3385	PDSE001	SEC14 cytosolic factor family protein (AHRD V1 **-- D7M8H6_ARALY)%3B contains Interpro domain(s) IPR001251 Cellular retinaldehyde-binding/triple function%2C C-terminal
ch01	Solyc01g005270.2	199896	203454	3559	PDSE001	SEC14 cytosolic factor family protein (AHRD V1 **-- D7M8H6_ARALY)%3B contains Interpro domain(s) IPR001251 Cellular retinaldehyde-binding/triple function%2C C-terminal
ch01	Solyc01g005280.2	204617	207451	2835	PDSE001	SEC14 cytosolic factor (AHRD V1 **-- B2W8N2_PYRTR)%3B contains Interpro domain(s) IPR001251 Cellular retinaldehyde-binding/triple function%2C C-terminal
ch01	Solyc01g005290.2	209035	211552	2518	PDSE001	SEC14 cytosolic factor family protein (AHRD V1 **-- D7M8H6_ARALY)%3B contains Interpro domain(s) IPR001251 Cellular retinaldehyde-binding/triple function%2C C-terminal
ch01	Solyc01g005300.2	216655	221730	5076	PDSE001	Flavin-binding kelch domain F box protein (AHRD V1 **-* D7KVS5_ARALY)%3B contains Interpro domain(s) IPR015915 Kelch-type beta propeller
ch01	Solyc01g005310.2	220580	225903	5324	PDSE001	Dynamin like protein (AHRD V1 ***- D3BTL7_POLPA)%3B contains Interpro domain(s) IPR001401 Dynamin%2C GTPase region
ch01	Solyc01g005320.2	226371	228592	2222	PDSE001	Conserved membrane protein (AHRD V1 **-- D5ZCG4_MYCTU)%3B contains Interpro domain(s) IPR010721 Protein of unknown function DUF1295
ch01	Solyc01g005330.2	232356	237013	4658	PDSE001	microtubule associated protein Type 1 (AHRD V1 **-* Q9C9X0_ARATH)%3B contains Interpro domain(s) IPR009768 Myosin II heavy chain-like
ch01	Solyc01g005340.2	241288	245649	4362	PDSE001	Ankyrin repeat family protein (AHRD V1 **-- Q9LVG7_ARATH)%3B contains Interpro domain(s) IPR002110 Ankyrin
ch01	Solyc01g005350.2	248118	249519	1402	PDSE001	S-adenosyl-L-methionine salicylic acid carboxyl methyltransferase (AHRD V1 **** A7XZE9_9MAGN)%3B contains Interpro domain(s) IPR005299 SAM dependent carboxyl methyltransferase
ch01	Solyc01g005360.2	257315	258835	1521	PDSE001	S-adenosyl-L-methionine salicylic acid carboxyl methyltransferase (AHRD V1 **** A7XZE9_9MAGN)%3B contains Interpro domain(s) IPR005299 SAM dependent carboxyl methyltransferase
ch01	Solyc01g005370.2	259638	260564	927	PDSE001	Calmodulin-2 (AHRD V1 ***- D7LFI7_ARALY)%3B contains Interpro domain(s) IPR011992 EF-Hand type
ch01	Solyc01g005380.2	261004	265599	4596	PDSE001	SET domain containing protein (AHRD V1 ***- B6U0H4_MAIZE)%3B contains Interpro domain(s) IPR001214 SET
ch01	Solyc01g005390.2	276161	277987	1827	PDSE001	Nudix hydrolase 4 (AHRD V1 ***- B6T5N7_MAIZE)%3B contains Interpro domain(s) IPR000086 NUDIX hydrolase domain
ch01	Solyc01g005400.2	280019	283591	3573	PDSE001	Calcium binding protein Caleosin (AHRD V1 **-* A8N0P5_COPC7)%3B contains Interpro domain(s) IPR007736 Caleosin related
ch01	Solyc01g005410.2	286564	290172	3609	PDSE001	Calcium binding protein Caleosin (AHRD V1 **-* A8N0P5_COPC7)%3B contains Interpro domain(s) IPR007736 Caleosin related
ch01	Solyc01g009380.2	3572360	3591567	19208	PDSE002	Nicalin (AHRD V1 ***- B4FZF8_MAIZE)%3B contains Interpro domain(s) IPR008710 Nicastrin
ch01	Solyc01g009390.2	3594868	3601273	6406	PDSE002	MRNA decapping enzyme (AHRD V1 *-*- Q45NB8_XENLA)%3B contains Interpro domain(s) IPR010334 Dcp1-like decapping
ch01	Solyc01g009400.2	3606736	3609489	2754	PDSE002	Peroxidase 57 (AHRD V1 ***- D7LXN0_ARALY)%3B contains Interpro domain(s) IPR002016 Haem peroxidase%2C plant/fungal/bacterial
ch01	Solyc01g009410.2	3612087	3615594	3508	PDSE002	Peroxidase 57 (AHRD V1 **** D7LXN0_ARALY)%3B contains Interpro domain(s) IPR002016 Haem peroxidase%2C plant/fungal/bacterial
ch01	Solyc01g009420.2	3621816	3626739	4924	PDSE002	Bifunctional polymyxin resistance arnA protein (AHRD V1 ***- B6TQB1_MAIZE)%3B contains Interpro domain(s) IPR001509 NAD-dependent epimerase/dehydratase
ch01	Solyc01g009430.2	3634636	3636306	1671	PDSE002	Os02g0448600 protein (Fragment) (AHRD V1 *--- Q0E1G8_ORYSJ)
ch01	Solyc01g009440.1	3662862	3663494	633	PDSE002	Ethylene-responsive transcription factor 10 (AHRD V1 *-** ERF77_ARATH)%3B contains Interpro domain(s) IPR001471 Pathogenesis-related transcriptional factor and ERF%2C DNA-binding
ch01	Solyc01g009450.2	3676623	3681923	5301	PDSE002	Mitochondrial inner membrane protease ATP23 (AHRD V1 ***- D0NY32_PHYIN)%3B contains Interpro domain(s) IPR019165 Peptidase M76%2C ATP23
ch01	Solyc01g009460.2	3688541	3688811	271	PDSE002	Unknown Protein (AHRD V1)
ch01	Solyc01g009470.1	3694546	3698607	4062	PDSE002	Poly (AHRD V1 ***- B9SCR8_RICCO)%3B contains Interpro domain(s) IPR012317 Poly(ADP-ribose) polymerase%2C catalytic region
ch01	Solyc01g009900.2	4462531	4463001	471	PDSE003	Glutaredoxin (AHRD V1 ***- B9GF65_POPTR)%3B contains Interpro domain(s) IPR011905 Glutaredoxin-like%2C plant II
ch01	Solyc01g009910.1	4479946	4480308	363	PDSE003	Glutaredoxin (AHRD V1 ***- B9GF65_POPTR)%3B contains Interpro domain(s) IPR011905 Glutaredoxin-like%2C plant II
ch01	Solyc01g009920.1	4490206	4495395	5190	PDSE003	MORC family CW-type zinc finger 3 (AHRD V1 *--- Q0D2C9_XENTR)%3B contains Interpro domain(s) IPR003594 ATP-binding region%2C ATPase-like
ch01	Solyc01g009930.1	4520578	4522877	2300	PDSE003	LRR receptor-like serine/threonine-protein kinase%2C RLP
ch01	Solyc01g009940.1	4541527	4544665	3139	PDSE003	5-methylthioadenosine/S-adenosylhomocysteine deaminase (AHRD V1 **-- C0QS54_PERMH)%3B contains Interpro domain(s) IPR006680 Amidohydrolase 1
ch01	Solyc01g009950.1	4550691	4551155	465	PDSE003	Polyprotein-like related (AHRD V1 ***- Q2AA73_ASPOF)
ch01	Solyc01g009960.2	4552174	4553668	1495	PDSE003	Stearoyl-acyl-carrier protein desaturase (AHRD V1 **** C0KWD3_RICCO)%3B contains Interpro domain(s) IPR005067 Fatty acid desaturase%2C type 2
ch01	Solyc01g009970.2	4572832	4576793	3962	PDSE003	Amidohydrolase 2 (AHRD V1 ***- Q01SB2_SOLUE)%3B contains Interpro domain(s) IPR006992 Amidohydrolase 2
ch01	Solyc01g009980.1	4584474	4585010	537	PDSE003	Retrotransposon like protein (AHRD V1 ***- Q67Y86_ARATH)
ch01	Solyc01g009990.2	4594127	4598093	3967	PDSE003	Peptidyl-prolyl cis-trans isomerase (AHRD V1 ***- B9RMA5_RICCO)%3B contains Interpro domain(s) IPR002130 Peptidyl-prolyl cis-trans isomerase%2C cyclophilin-type
ch01	Solyc01g010000.2	4611933	4615543	3611	PDSE003	ACT domain-containing protein (AHRD V1 **-- D7M3X3_ARALY)%3B contains Interpro domain(s) IPR002912 Amino acid-binding ACT
ch01	Solyc01g010010.1	4652389	4653218	830	PDSE003	Mutator-like transposase (AHRD V1 ***- Q9SKM2_ARATH)%3B contains Interpro domain(s) IPR004332 Transposase%2C MuDR%2C plant
ch01	Solyc01g010020.2	4657174	4658216	1043	PDSE003	Calmodulin (AHRD V1 ***- B6SJJ2_MAIZE)%3B contains Interpro domain(s) IPR003299 Flagellar calcium-binding protein (calflagin)
ch01	Solyc01g010030.2	4659289	4670004	10716	PDSE003	Receptor-like protein kinase At3g21340 (AHRD V1 *-*- RLK6_ARATH)%3B contains Interpro domain(s) IPR002290 Serine/threonine protein kinase
ch01	Solyc01g010040.2	4683471	4687150	3680	PDSE003	S-adenosylmethionine decarboxylase uORF (AHRD V1 *-*- Q6RUQ6_DAUCA)%3B contains Interpro domain(s) IPR012511 S-adenosyl-l-methionine decarboxylase leader peptide
ch01	Solyc01g010050.2	4683610	4687162	3553	PDSE003	S-adenosylmethionine decarboxylase proenzyme (AHRD V1 **** Q7XZQ9_VITVI)%3B contains Interpro domain(s) IPR001985 S-adenosylmethionine decarboxylase
ch01	Solyc01g010060.2	4687186	4687887	702	PDSE003	Unknown Protein (AHRD V1)
ch01	Solyc01g010390.2	5254174	5260994	6821	PDSE004	Beta-glucosidase (AHRD V1 ***- D3YJ59_VITVI)%3B contains Interpro domain(s) IPR001360 Glycoside hydrolase%2C family 1
ch01	Solyc01g010400.1	5300884	5302209	1326	PDSE004	Ripening-related protein 3 (AHRD V1 **-- RIP3_ORYSJ)
ch01	Solyc01g010410.2	5311121	5313481	2361	PDSE004	Cys2/His2 zinc-finger transcription factor (AHRD V1 *-** Q4U316_SILLA)%3B contains Interpro domain(s) IPR007087 Zinc finger%2C C2H2-type
ch01	Solyc01g010420.2	5333994	5334862	869	PDSE004	NPH3 domain containing protein-like (AHRD V1 *-*- Q8GVF8_ORYSJ)%3B contains Interpro domain(s) IPR007679 Protein of unknown function DUF569
ch01	Solyc01g010430.2	5338904	5342294	3391	PDSE004	cDNA clone J023121M11 full insert sequence (AHRD V1 **-- B7F743_ORYSJ)%3B contains Interpro domain(s) IPR007679 Protein of unknown function DUF569
ch01	Solyc01g010440.2	5342392	5348166	5775	PDSE004	Unknown Protein (AHRD V1)
ch01	Solyc01g010450.1	5349472	5351378	1907	PDSE004	Ulp1 protease family C-terminal catalytic domain containing protein (AHRD V1 *-*- Q60D46_SOLDE)
ch01	Solyc01g010460.2	5356756	5359109	2354	PDSE004	Unknown Protein (AHRD V1)
ch01	Solyc01g010470.2	5362049	5364988	2940	PDSE004	Isoamylase N-terminal domain containing protein (AHRD V1 ***- Q6AVV5_ORYSJ)
ch01	Solyc01g010480.2	5365583	5369039	3457	PDSE004	Potassium voltage-gated channel subfamily H member 8 (AHRD V1 *--- KCNH8_HUMAN)%3B contains Interpro domain(s) IPR013767 PAS fold
ch01	Solyc01g010490.2	5373579	5375529	1951	PDSE004	Cytochrome P450
ch01	Solyc01g010500.1	5446120	5450141	4022	PDSE004	Ein3-binding f-box protein 3 (AHRD V1 *-*- B9HA53_POPTR)
ch01	Solyc01g010710.2	5740284	5746099	5816	PDSE005	Serine carboxypeptidase 1 (AHRD V1 **** B6U0V5_MAIZE)%3B contains Interpro domain(s) IPR001563 Peptidase S10%2C serine carboxypeptidase
ch01	Solyc01g010720.2	5747143	5750774	3632	PDSE005	Serine carboxypeptidase K10B2.2 (AHRD V1 **** B6TKD2_MAIZE)%3B contains Interpro domain(s) IPR001563 Peptidase S10%2C serine carboxypeptidase
ch01	Solyc01g010730.1	5759086	5759364	279	PDSE005	Serine carboxypeptidase (AHRD V1 ***- B6SWY3_MAIZE)%3B contains Interpro domain(s) IPR001563 Peptidase S10%2C serine carboxypeptidase
ch01	Solyc01g010740.2	5778009	5781979	3971	PDSE005	Pectate lyase family protein (AHRD V1 **** D7M6R5_ARALY)%3B contains Interpro domain(s) IPR002022 Pectate lyase/Amb allergen
ch01	Solyc01g010750.2	5783031	5788195	5165	PDSE005	Stress responsive protein (AHRD V1 *--- B6STP1_MAIZE)%3B contains Interpro domain(s) IPR008997 Ricin B-related lectin
ch01	Solyc01g010760.2	5821504	5825600	4097	PDSE005	Porin/voltage-dependent anion-selective channel protein (AHRD V1 **** A9P802_POPTR)%3B contains Interpro domain(s) IPR001925 Porin%2C eukaryotic type
ch01	Solyc01g010770.2	5825560	5828696	3137	PDSE005	Spfh domain / band 7 family protein (AHRD V1 **-- B4AS86_FRANO)%3B contains Interpro domain(s) IPR001107 Band 7 protein
ch01	Solyc01g010780.2	5831702	5837276	5575	PDSE005	ATP binding / serine-threonine kinase (AHRD V1 **** C5DB71_VITVI)%3B contains Interpro domain(s) IPR002290 Serine/threonine protein kinase
ch01	Solyc01g010790.1	5846694	5847758	1065	PDSE005	F-box protein At2g21930 (AHRD V1 ***- D7LCM1_ARALY)%3B contains Interpro domain(s) IPR013187 F-box associated type 3
ch01	Solyc01g010900.2	6355196	6360236	5041	PDSE006	Cytochrome P450
ch01	Solyc01g010910.1	6437228	6440447	3220	PDSE006	MYB transcription factor (AHRD V1 *-*- Q6R098_ARATH)%3B contains Interpro domain(s) IPR015495 Myb transcription factor
ch01	Solyc01g010920.1	6444243	6444834	592	PDSE006	Os03g0169000 protein (Fragment) (AHRD V1 ***- Q0DUS7_ORYSJ)%3B contains Interpro domain(s) IPR004348 Protein of unknown function DUF246%2C plant
ch01	Solyc01g010930.2	6454334	6464408	10075	PDSE006	Os03g0169000 protein (Fragment) (AHRD V1 ***- Q0DUS7_ORYSJ)%3B contains Interpro domain(s) IPR004348 Protein of unknown function DUF246%2C plant
ch01	Solyc01g011020.1	6941424	6941582	159	PDSE007	Unknown Protein (AHRD V1)
ch01	Solyc01g011030.2	6995399	6996636	1238	PDSE007	RING zinc finger protein-like (AHRD V1 **-- B6SSZ2_MAIZE)%3B contains Interpro domain(s) IPR001841 Zinc finger%2C RING-type
ch01	Solyc01g011040.2	7002577	7009509	6933	PDSE007	LRR receptor-like serine/threonine-protein kinase%2C RLP
ch01	Solyc01g011050.2	7014098	7016194	2097	PDSE007	LRR receptor-like serine/threonine-protein kinase%2C RLP
ch01	Solyc01g011060.1	7030498	7030833	336	PDSE007	Maturase (Fragment) (AHRD V1 ***- O79414_SOLTU)%3B contains Interpro domain(s) IPR000442 Intron maturase%2C type II
ch01	Solyc01g014360.1	12216972	12217895	924	PDSE008	Unknown Protein (AHRD V1)
ch01	Solyc01g014820.1	15472974	15473890	917	PDSE010	Inosine-uridine preferring nucleoside hydrolase family protein (AHRD V1 *-*- D7LYI5_ARALY)%3B contains Interpro domain(s) IPR001910 Inosine/uridine-preferring nucleoside hydrolase
ch01	Solyc01g014830.1	15576423	15576932	510	PDSE010	Extensin-like protein Dif10 (Fragment) (AHRD V1 ***- Q43504_SOLLC)
ch01	Solyc01g014840.2	15577916	15583605	5690	PDSE010	Tir-nbs-lrr%2C resistance protein
ch01	Solyc01g014850.2	15586445	15597388	10944	PDSE010	Zinc finger CCCH domain-containing protein 14 (AHRD V1 ***- C3H14_ORYSJ)%3B contains Interpro domain(s) IPR018111 K Homology%2C type 1%2C subgroup
ch01	Solyc01g014860.2	15596064	15597389	1326	PDSE010	Zinc finger CCCH domain-containing protein 52 (AHRD V1 ***- C3H52_ARATH)
ch01	Solyc01g014870.1	15599170	15600642	1473	PDSE010	Ulp1 protease family C-terminal catalytic domain containing protein (AHRD V1 *-*- Q60D46_SOLDE)
ch01	Solyc01g014950.1	16169041	16170524	1484	PDSE011	Unknown Protein (AHRD V1)
ch01	Solyc01g014960.1	16206318	16208926	2609	PDSE011	Transcription factor bHLH95 (AHRD V1 ***- BH095_ARATH)
ch01	Solyc01g014980.2	16554687	16555664	978	PDSE012	Unknown Protein (AHRD V1)
ch01	Solyc01g014990.1	16559564	16560267	704	PDSE012	Unknown Protein (AHRD V1)
ch01	Solyc01g016300.1	18695272	18696497	1226	PDSE013	Unknown Protein (AHRD V1)
ch01	Solyc01g016850.1	22563951	22564184	234	PDSE014	Unknown Protein (AHRD V1)
ch01	Solyc01g016860.1	22639483	22640394	912	PDSE014	Transposase family tnp2 protein (AHRD V1 *--- Q6ATT2_ORYSJ)
ch01	Solyc01g022740.2	32850498	32855494	4997	PDSE015	Kelch-like protein 21 (AHRD V1 *-*- KLH21_MOUSE)%3B contains Interpro domain(s) IPR015915 Kelch-type beta propeller
ch01	Solyc01g022750.2	32937521	32944195	6675	PDSE015	NADH dehydrogenase (AHRD V1 **** B5G1U3_TAEGU)%3B contains Interpro domain(s) IPR008011 Complex 1 LYR protein
ch01	Solyc01g047590.1	40004252	40007036	2785	PDSE016	Signal recognition particle protein (AHRD V1 ***- B0XFF2_CULQU)
ch01	Solyc01g049900.2	42168608	42178943	10336	PDSE017	Membrane-bound transcription factor protease site 2 (AHRD V1 ***- Q4V9P5_DANRE)
ch01	Solyc01g049910.2	42191012	42191243	232	PDSE017	Unknown Protein (AHRD V1)
ch01	Solyc01g049990.1	42779977	42780138	162	PDSE018	Unknown Protein (AHRD V1)
ch01	Solyc01g050000.2	42810304	42811291	988	PDSE018	HAT family dimerisation domain containing protein (AHRD V1 ***- Q2R149_ORYSJ)
ch01	Solyc01g050010.2	42811141	42812144	1004	PDSE018	HAT family dimerisation domain containing protein (AHRD V1 *-*- Q2R194_ORYSJ)%3B contains Interpro domain(s) IPR008906 HAT dimerisation
ch01	Solyc01g056210.1	45431279	45439003	7725	PDSE020	Unknown Protein (AHRD V1)%3B contains Interpro domain(s) IPR015410 Region of unknown function DUF1985
ch01	Solyc01g056220.2	45459034	45459865	832	PDSE020	F-box family protein (AHRD V1 **-- D7M128_ARALY)%3B contains Interpro domain(s) IPR001810 Cyclin-like F-box
ch01	Solyc01g056230.1	45501195	45502055	861	PDSE020	Unknown Protein (AHRD V1)%3B contains Interpro domain(s) IPR005162 Retrotransposon gag protein
ch01	Solyc01g056240.1	45516690	45517175	486	PDSE020	S-locus F-box-like protein c (AHRD V1 **-- B0F0G4_PETIN)
ch01	Solyc01g056310.2	46194291	46196312	2022	PDSE021	Laccase-2 (AHRD V1 **-- LAC2_ORYSJ)%3B contains Interpro domain(s) IPR011707 Multicopper oxidase%2C type 3
ch01	Solyc01g056580.2	47784768	47788562	3795	PDSE022	L-aspartate oxidase (AHRD V1 ***- D7M6M9_ARALY)%3B contains Interpro domain(s) IPR004112 Fumarate reductase/succinate dehydrogenase flavoprotein%2C C-terminal
ch01	Solyc01g056590.1	47790668	47791953	1286	PDSE022	Genomic DNA chromosome 5 TAC clone K21L13 (AHRD V1 ***- Q9LSM1_ARATH)
ch01	Solyc01g057380.1	53715709	53716200	492	PDSE023	Unknown Protein (AHRD V1)
ch01	Solyc01g057390.2	53724198	53725634	1437	PDSE023	Unknown Protein (AHRD V1)
ch01	Solyc01g057400.1	53763169	53763522	354	PDSE023	Helicase-like protein (AHRD V1 ***- Q69V29_ORYSJ)%3B contains Interpro domain(s) IPR010285 Protein of unknown function DUF889%2C eukaryote
ch01	Solyc01g057410.1	53769260	53769412	153	PDSE023	Unknown Protein (AHRD V1)
ch01	Solyc01g057420.1	53785746	53786535	790	PDSE023	Unknown Protein (AHRD V1)
ch01	Solyc01g057430.2	53801262	53801813	552	PDSE023	Chloroplast carboxyltransferase alpha subunit (AHRD V1 ***- Q6QIW1_BRANA)%3B contains Interpro domain(s) IPR001095 Acetyl-CoA carboxylase%2C alpha subunit
ch01	Solyc01g057440.2	53827510	53828955	1446	PDSE023	Unknown Protein (AHRD V1)
ch01	Solyc01g057820.1	56882002	56882181	180	PDSE024	Ribosomal protein-like (AHRD V1 ***- Q6K1V9_ORYSJ)%3B contains Interpro domain(s) IPR006912 Protein of unknown function DUF635
ch01	Solyc01g057830.2	56934925	56939761	4837	PDSE024	30S ribosomal protein S1 (AHRD V1 **-- B4FUZ5_MAIZE)%3B contains Interpro domain(s) IPR003029 Ribosomal protein S1%2C RNA binding domain
ch01	Solyc01g057840.2	56949670	56955982	6313	PDSE024	Serologically defined colon cancer antigen 1 (Fragment) (AHRD V1 **-- C7TZM6_SCHJA)%3B contains Interpro domain(s) IPR008532 Protein of unknown function DUF814
ch01	Solyc01g058740.2	61070468	61079302	8835	PDSE025	Unknown Protein (AHRD V1)
ch01	Solyc01g059740.1	61100939	61101686	748	PDSE025	Unknown Protein (AHRD V1)
ch01	Solyc01g059750.1	61139151	61140491	1341	PDSE025	Unknown Protein (AHRD V1)
ch01	Solyc01g059760.1	61172554	61178067	5514	PDSE025	Ulp1 protease family C-terminal catalytic domain containing protein (AHRD V1 *-*- Q60D46_SOLDE)%3B contains Interpro domain(s) IPR003653 Peptidase C48%2C SUMO/Sentrin/Ubl1
ch01	Solyc01g066320.1	66453928	66455132	1205	PDSE026	Unknown Protein (AHRD V1)
ch01	Solyc01g066450.2	66811956	66814675	2720	PDSE027	Epoxide hydrolase (AHRD V1 ***- Q41415_SOLTU)%3B contains Interpro domain(s) IPR000639 Epoxide hydrolase-like
ch01	Solyc01g066460.2	66815377	66816300	924	PDSE027	Epoxide hydrolase (AHRD V1 **** Q41413_SOLTU)%3B contains Interpro domain(s) IPR000639 Epoxide hydrolase-like
ch01	Solyc01g066470.2	66872513	66873442	930	PDSE027	Epoxide hydrolase (AHRD V1 **** Q41413_SOLTU)%3B contains Interpro domain(s) IPR000639 Epoxide hydrolase-like
ch01	Solyc01g066480.2	66874829	66881864	7036	PDSE027	Fumarylacetoacetate hydrolase domain-containing protein 1 (AHRD V1 **-- B6TV71_MAIZE)%3B contains Interpro domain(s) IPR002529 Fumarylacetoacetase%2C C-terminal-like
ch01	Solyc01g066490.2	66884929	66885331	403	PDSE027	Unknown Protein (AHRD V1)
ch01	Solyc01g066500.1	66886920	66887849	930	PDSE027	MADS-box transcription factor 22 (AHRD V1 *-*- B6TGW7_MAIZE)%3B contains Interpro domain(s) IPR002100 Transcription factor%2C MADS-box
ch01	Solyc01g066510.1	66889646	66898959	9314	PDSE027	Genomic DNA chromosome 5 TAC clone K21P3 (AHRD V1 **-- Q9FJ23_ARATH)%3B contains Interpro domain(s) IPR001298 Filamin/ABP280 repeat
ch01	Solyc01g066630.1	67200108	67200260	153	PDSE028	Unknown Protein (AHRD V1)
ch01	Solyc01g066640.2	67226826	67228376	1551	PDSE028	Os04g0405500 protein (Fragment) (AHRD V1 *-*- Q0JDG3_ORYSJ)
ch01	Solyc01g066650.1	67237612	67237974	363	PDSE028	Protein FAR1-RELATED SEQUENCE 5 (AHRD V1 **-- FRS5_ARATH)
ch01	Solyc01g066660.1	67238906	67239142	237	PDSE028	Protein FAR1-RELATED SEQUENCE 3 (AHRD V1 **-- FRS3_ARATH)%3B contains Interpro domain(s) IPR018289 MULE transposase%2C conserved domain
ch01	Solyc01g066670.1	67239265	67239435	171	PDSE028	Transposon-like element Lyt2-2 DNA (AHRD V1 ***- D5MNY6_SOLLC)%3B contains Interpro domain(s) IPR004330 Transcription factor%2C FAR1-related
ch01	Solyc01g066680.2	67240189	67241345	1157	PDSE028	Phylloplanin (AHRD V1 *-*- Q1PCF2_TOBAC)
ch01	Solyc01g066690.2	67249597	67259592	9996	PDSE028	Translation initiation factor 2 gamma subunit (AHRD V1 **** Q684L1_9INSE)%3B contains Interpro domain(s) IPR015256 Initiation factor eIF2 gamma%2C C-terminal
ch01	Solyc01g066700.2	67260601	67262603	2003	PDSE028	Bifunctional polymyxin resistance protein ArnA (AHRD V1 **-- ARNA_SALPC)%3B contains Interpro domain(s) IPR016040 NAD(P)-binding domain
ch01	Solyc01g066710.2	67263535	67264166	632	PDSE028	Unknown Protein (AHRD V1)
ch01	Solyc01g066720.2	67264660	67267017	2358	PDSE028	Hypoxia induced protein conserved region containing protein (AHRD V1 ***- B6UCX6_MAIZE)%3B contains Interpro domain(s) IPR007667 Hypoxia induced protein conserved region
ch01	Solyc01g066730.2	67285028	67286366	1339	PDSE028	MADS-box protein (AHRD V1 *-*- D7KFE1_ARALY)%3B contains Interpro domain(s) IPR002100 Transcription factor%2C MADS-box
ch01	Solyc01g066740.2	67286174	67294487	8314	PDSE028	Transducin family protein (Fragment) (AHRD V1 *--- D7L607_ARALY)%3B contains Interpro domain(s) IPR017986 WD40 repeat%2C region
ch01	Solyc01g066750.1	67310131	67310280	150	PDSE028	Unknown Protein (AHRD V1)
ch01	Solyc01g066760.2	67333622	67334165	544	PDSE028	Unknown Protein (AHRD V1)
ch01	Solyc01g066770.2	67340790	67344306	3517	PDSE028	Chaperone protein dnaJ 49 (AHRD V1 ***- B6TUY9_MAIZE)%3B contains Interpro domain(s) IPR003095 Heat shock protein DnaJ
ch01	Solyc01g067370.2	68228863	68230526	1664	PDSE029	Pollen-specific lysine-rich protein SBgLR (AHRD V1 *--- Q6JLA6_SOLTU)
ch01	Solyc01g067380.2	68232701	68239132	6432	PDSE029	Lipase (AHRD V1 ***- B6V3M3_9ROSI)%3B contains Interpro domain(s) IPR002921 Lipase%2C class 3
ch01	Solyc01g067390.2	68257411	68268333	10923	PDSE029	Chromodomain-helicase-DNA-binding protein 2 (AHRD V1 *--* CHD2_HUMAN)%3B contains Interpro domain(s) IPR000330 SNF2-related
ch01	Solyc01g067400.2	68270103	68279664	9562	PDSE029	Serine/threonine-protein kinase (AHRD V1 **** C6ZRV0_SOYBN)%3B contains Interpro domain(s) IPR002290 Serine/threonine protein kinase
ch01	Solyc01g067410.1	68352719	68353726	1008	PDSE029	Pectinesterase (AHRD V1 **** D7L3W8_ARALY)%3B contains Interpro domain(s) IPR000070 Pectinesterase%2C catalytic
ch01	Solyc01g068030.2	69457561	69460161	2601	PDSE030	Cyclase/dehydrase (AHRD V1 ***- B6T2Z5_MAIZE)%3B contains Interpro domain(s) IPR005031 Streptomyces cyclase/dehydrase
ch01	Solyc01g068040.1	69461769	69462605	837	PDSE030	3-5 exonuclease/ nucleic acid binding protein (AHRD V1 ***- B6TKY2_MAIZE)%3B contains Interpro domain(s) IPR012337 Polynucleotidyl transferase%2C ribonuclease H fold
ch01	Solyc01g068050.2	69470003	69474422	4420	PDSE030	tRNA guanosine-2%26apos%3B-O-methyltransferase TRM13 (AHRD V1 ***- TRM13_VANPO)%3B contains Interpro domain(s) IPR007871 Methyltransferase TRM13
ch01	Solyc01g068060.2	69474674	69480759	6086	PDSE030	Autophagy-related protein 8 (AHRD V1 ***- A6P6J6_FAGES)%3B contains Interpro domain(s) IPR004241 Light chain 3 (LC3)
ch01	Solyc01g068070.2	69490516	69508699	18184	PDSE030	Wd-repeat protein (AHRD V1 *-*- C1FDE0_9CHLO)%3B contains Interpro domain(s) IPR017986 WD40 repeat%2C region
ch01	Solyc01g068080.2	69511671	69514962	3292	PDSE030	Dihydroflavonol 4-reductase family (AHRD V1 ***- D7MD06_ARALY)%3B contains Interpro domain(s) IPR016040 NAD(P)-binding domain
ch01	Solyc01g068090.1	69519627	69519932	306	PDSE030	Unknown Protein (AHRD V1)
ch01	Solyc01g068100.2	69585884	69593053	7170	PDSE030	Squamosa promoter binding protein-like 1 (AHRD V1 *-*- Q56YT3_ARATH)%3B contains Interpro domain(s) IPR004333 Transcription factor%2C SBP-box
ch01	Solyc01g068110.2	69624078	69625066	989	PDSE030	Unknown Protein (AHRD V1)
ch01	Solyc01g068120.2	69624967	69625854	888	PDSE030	Pectinesterase (AHRD V1 ***- B9S005_RICCO)%3B contains Interpro domain(s) IPR000070 Pectinesterase%2C catalytic
ch01	Solyc01g068130.2	69627835	69631398	3564	PDSE030	Os05g0272200 protein (Fragment) (AHRD V1 *-*- Q0DJJ5_ORYSJ)
ch01	Solyc01g068140.2	69640064	69642385	2322	PDSE030	10-deacetylbaccatin III-10-O-acetyl transferase-like (AHRD V1 **-* Q9FTH0_ORYSJ)%3B contains Interpro domain(s) IPR003480 Transferase
ch01	Solyc01g068150.2	69642656	69648663	6008	PDSE030	Chromosome 11 contig 1 DNA sequence (AHRD V1 *-*- Q00YQ7_OSTTA)%3B contains Interpro domain(s) IPR019331 NEFA-interacting nuclear protein NIP30%2C N-terminal
ch01	Solyc01g068160.2	69652662	69658418	5757	PDSE030	Cysteine desulfurase like (AHRD V1 **-- B0JY75_MICAN)%3B contains Interpro domain(s) IPR000192 Aminotransferase%2C class V/Cysteine desulfurase
ch01	Solyc01g068170.2	69666092	69671384	5293	PDSE030	Oxidoreductase/ transition metal ion binding protein (AHRD V1 *-*- D7LU03_ARALY)
ch01	Solyc01g068180.2	69674349	69678637	4289	PDSE030	Pentatricopeptide repeat-containing protein (AHRD V1 ***- D7MFI7_ARALY)%3B contains Interpro domain(s) IPR002885 Pentatricopeptide repeat
ch01	Solyc01g068190.2	69680690	69683937	3248	PDSE030	Unknown Protein (AHRD V1)
ch01	Solyc01g068200.2	69684919	69691559	6641	PDSE030	Abscisic acid insensitive 8 homologue (Fragment) (AHRD V1 *--- A5A6Q3_TRIMO)
ch01	Solyc01g068210.2	69699190	69709191	10002	PDSE030	Glutamate dehydrogenase (AHRD V1 ***- A2TQI4_9FLAO)%3B contains Interpro domain(s) IPR006095 Glutamate/phenylalanine/leucine/valine dehydrogenase
ch01	Solyc01g068230.1	69723748	69726050	2303	PDSE030	Ulp1 protease family C-terminal catalytic domain containing protein (AHRD V1 *-*- Q60D46_SOLDE)
ch01	Solyc01g068240.2	69744121	69754161	10041	PDSE030	Ubiquitin carboxyl-terminal hydrolase (AHRD V1 **** D7MBK9_ARALY)%3B contains Interpro domain(s) IPR001394 Peptidase C19%2C ubiquitin carboxyl-terminal hydrolase 2
ch01	Solyc01g068250.2	69759970	69761343	1374	PDSE030	WD-40 repeat family protein (AHRD V1 **-- Q1EPE0_MUSAC)%3B contains Interpro domain(s) IPR017986 WD40 repeat%2C region
ch01	Solyc01g068260.2	69767291	69780529	13239	PDSE030	BRCT domain-containing protein (AHRD V1 *--- D3BB36_POLPA)%3B contains Interpro domain(s) IPR001357 BRCT
ch01	Solyc01g068270.2	69799290	69803691	4402	PDSE030	Receptor-like kinase (AHRD V1 *-*- A7VM42_MARPO)%3B contains Interpro domain(s) IPR002290 Serine/threonine protein kinase
ch01	Solyc01g068280.2	69804247	69818171	13925	PDSE030	Chromodomain-helicase-DNA-binding protein 1-like (AHRD V1 *--- CHD1L_DANRE)%3B contains Interpro domain(s) IPR000330 SNF2-related
ch01	Solyc01g068290.2	69824288	69836410	12123	PDSE030	tRNA uridine 5-carboxymethylaminomethyl modification enzyme mnmG (AHRD V1 ***- B4VZ14_9CYAN)%3B contains Interpro domain(s) IPR004416 Glucose-inhibited division protein A
ch01	Solyc01g068300.1	69891957	69894680	2724	PDSE030	DNA repair protein (AHRD V1 **-- Q2ULH2_ASPOR)%3B contains Interpro domain(s) IPR001650 DNA/RNA helicase%2C C-terminal
ch01	Solyc01g068320.1	69923212	69926294	3083	PDSE030	DNA repair protein (AHRD V1 **-- Q2ULH2_ASPOR)%3B contains Interpro domain(s) IPR014001 DEAD-like helicase%2C N-terminal
ch01	Solyc01g068330.2	69934547	69940553	6007	PDSE030	Cell division protease ftsH homolog (AHRD V1 *--- FTSH_ODOSI)%3B contains Interpro domain(s) IPR003959 ATPase%2C AAA-type%2C core
ch01	Solyc01g068340.2	69946444	69955860	9417	PDSE030	Crossover junction endonuclease mus81 (AHRD V1 *-*- B6JXB7_SCHJY)%3B contains Interpro domain(s) IPR006166 DNA repair nuclease%2C XPF-type/Helicase
ch01	Solyc01g068350.2	69958660	69960995	2336	PDSE030	Crossover junction endonuclease MUS81 (AHRD V1 ***- MUS81_XENTR)
ch01	Solyc01g068360.2	69962432	69966964	4533	PDSE030	Receptor like kinase%2C RLK
ch01	Solyc01g068370.2	69968261	69972501	4241	PDSE030	Histone-lysine N-methyltransferase%2C H3 lysine-9 specific 3 (AHRD V1 **** EHMT2_HUMAN)%3B contains Interpro domain(s) IPR001214 SET
ch01	Solyc01g068380.2	69972924	69982844	9921	PDSE030	Purple acid phosphatase (AHRD V1 *-** B6TKL3_MAIZE)%3B contains Interpro domain(s) IPR004843 Metallophosphoesterase
ch01	Solyc01g068390.2	69990846	69996128	5283	PDSE030	Zinc finger family protein (AHRD V1 ***- D7LSV3_ARALY)%3B contains Interpro domain(s) IPR001841 Zinc finger%2C RING-type
ch01	Solyc01g068400.2	70011635	70020149	8515	PDSE030	Tubulin-specific chaperone A (AHRD V1 **** C1C4Y4_RANCA)%3B contains Interpro domain(s) IPR004226 Tubulin binding cofactor A
ch01	Solyc01g068410.2	70058865	70061867	3003	PDSE030	Auxin Efflux Carrier (AHRD V1 **** Q673E6_MEDTR)%3B contains Interpro domain(s) IPR004776 Auxin efflux carrier
ch01	Solyc01g068420.2	70063083	70065604	2522	PDSE030	Os06g0207500 protein (Fragment) (AHRD V1 ***- Q0DDQ9_ORYSJ)%3B contains Interpro domain(s) IPR004253 Protein of unknown function DUF231%2C plant
ch01	Solyc01g068430.1	70069743	70072957	3215	PDSE030	Os06g0207500 protein (Fragment) (AHRD V1 **-- Q0DDQ9_ORYSJ)%3B contains Interpro domain(s) IPR004253 Protein of unknown function DUF231%2C plant
ch01	Solyc01g068440.1	70080119	70083873	3755	PDSE030	Os06g0207500 protein (Fragment) (AHRD V1 ***- Q0DDQ9_ORYSJ)%3B contains Interpro domain(s) IPR004253 Protein of unknown function DUF231%2C plant
ch01	Solyc01g068450.2	70089237	70090777	1541	PDSE030	Genomic DNA chromosome 3 P1 clone MSJ11 (AHRD V1 *--- Q9LW04_ARATH)%3B contains Interpro domain(s) IPR019191 Essential protein Yae1%2C N-terminal
ch01	Solyc01g068460.2	70091158	70094189	3032	PDSE030	Pathogen-induced calmodulin-binding protein (Fragment) (AHRD V1 *-*- Q8H6W8_PHAVU)%3B contains Interpro domain(s) IPR012417 Calmodulin-binding%2C plant
ch01	Solyc01g068470.2	70097312	70107049	9738	PDSE030	CM0216.540.nc protein (Fragment) (AHRD V1 ***- B0BL99_LOTJA)
ch01	Solyc01g068480.2	70111269	70125144	13876	PDSE030	Embryo defective 2765 (Fragment) (AHRD V1 *-*- D3U0D1_9MAGN)
ch01	Solyc01g068490.2	70128040	70130798	2759	PDSE030	U-box domain-containing protein (AHRD V1 **-- Q1ENX4_MUSAC)%3B contains Interpro domain(s) IPR011989 Armadillo-like helical
ch01	Solyc01g068500.2	70131982	70142492	10511	PDSE030	Early-responsive to dehydration protein-like (AHRD V1 **-- Q5JKX1_ORYSJ)%3B contains Interpro domain(s) IPR003864 Protein of unknown function DUF221
ch01	Solyc01g068510.1	70143938	70144450	513	PDSE030	Unknown Protein (AHRD V1)
ch01	Solyc01g068520.1	70145210	70145410	201	PDSE030	Unknown Protein (AHRD V1)
ch01	Solyc01g068530.2	70146434	70147153	720	PDSE030	30S ribosomal protein S9 (AHRD V1 ***- C5JX04_AJEDS)%3B contains Interpro domain(s) IPR000754 Ribosomal protein S9
ch01	Solyc01g068540.2	70151031	70157046	6016	PDSE030	Unknown Protein (AHRD V1)%3B contains Interpro domain(s) IPR017877 MYB-like
ch01	Solyc01g068550.2	70160716	70161864	1149	PDSE030	O-methyltransferase (AHRD V1 ***- A5HJZ9_VITVI)%3B contains Interpro domain(s) IPR016461 O-methyltransferase%2C COMT%2C eukaryota
ch01	Solyc01g068560.2	70162434	70163248	815	PDSE030	Unknown Protein (AHRD V1)
ch01	Solyc01g068580.2	70178637	70187719	9083	PDSE030	C9orf78 (AHRD V1 **-- C3KGZ0_ANOFI)%3B contains Interpro domain(s) IPR010756 Hepatocellular carcinoma-associated antigen 59
ch01	Solyc01g068590.2	70191073	70196271	5199	PDSE030	Unknown Protein (AHRD V1)
ch01	Solyc01g068600.2	70191075	70197230	6156	PDSE030	Paladin-like protein (AHRD V1 **-- D0NS27_PHYIN)
ch01	Solyc01g068610.2	70202881	70220200	17320	PDSE030	Metal ion binding protein (AHRD V1 **-- D7LSR9_ARALY)
ch01	Solyc01g068620.2	70221049	70224411	3363	PDSE030	Cyclase/dehydrase (AHRD V1 *-*- D7E269_NOSA0)%3B contains Interpro domain(s) IPR005031 Streptomyces cyclase/dehydrase
ch01	Solyc01g068630.2	70226606	70230041	3436	PDSE030	Pyrimidine 5%26apos-nucleotidase (AHRD V1 ***- D3P8R6_DEFDS)%3B contains Interpro domain(s) IPR010237 Pyrimidine 5-nucleotidase
ch01	Solyc01g068640.2	70233998	70244981	10984	PDSE030	Uncharacterized aarF domain-containing protein kinase 4 (AHRD V1 **-* ADCK4_RAT)%3B contains Interpro domain(s) IPR004147 ABC-1
ch01	Solyc01g079130.1	70719258	70721952	2695	PDSE031	Polygalacturonase (AHRD V1 ***- B6TPQ7_MAIZE)%3B contains Interpro domain(s) IPR012334 Pectin lyase fold
ch01	Solyc01g079140.2	70734578	70735148	571	PDSE031	Unknown Protein (AHRD V1)
ch01	Solyc01g079150.2	70748785	70752675	3891	PDSE031	AE family transporter anion exchange (AHRD V1 *--* A4RY02_OSTLU)%3B contains Interpro domain(s) IPR003020 Bicarbonate transporter%2C eukaryotic
ch01	Solyc01g079160.2	70763564	70767349	3786	PDSE031	GDSL esterase/lipase At1g09390 (AHRD V1 ***- GDL2_ARATH)%3B contains Interpro domain(s) IPR001087 Lipase%2C GDSL
ch01	Solyc01g079170.2	70769343	70771856	2514	PDSE031	Galactinol synthase (AHRD V1 ***- D6QSF5_BRANA)%3B contains Interpro domain(s) IPR002495 Glycosyl transferase%2C family 8
ch01	Solyc01g079180.2	70787714	70790317	2604	PDSE031	Pectinesterase (AHRD V1 **** D8RVT4_SELML)%3B contains Interpro domain(s) IPR000070 Pectinesterase%2C catalytic
ch01	Solyc01g079190.2	70790978	70791461	484	PDSE031	Unknown Protein (AHRD V1)
ch01	Solyc01g079200.2	70793716	70796826	3111	PDSE031	Gibberellin 2-oxidase (AHRD V1 **** A4GVL7_SOLLC)%3B contains Interpro domain(s) IPR005123 Oxoglutarate and iron-dependent oxygenase
ch01	Solyc01g079210.2	70807853	70815294	7442	PDSE031	SWR1-complex protein 4 (AHRD V1 *--- A8NYM2_COPC7)%3B contains Interpro domain(s) IPR001005 SANT%2C DNA-binding
ch01	Solyc01g079220.2	70815571	70820929	5359	PDSE031	NifU like protein (AHRD V1 *-*- B8BR62_THAPS)%3B contains Interpro domain(s) IPR001075 NIF system FeS cluster assembly%2C NifU%2C C-terminal
ch01	Solyc01g079230.2	70832208	70839060	6853	PDSE031	Agenet domain-containing protein (AHRD V1 *-*- D7KQP5_ARALY)%3B contains Interpro domain(s) IPR007930 Protein of unknown function DUF724
ch01	Solyc01g079240.2	70843643	70849117	5475	PDSE031	Long-chain-fatty-acid--CoA ligase family protein (AHRD V1 **** D7LGL1_ARALY)%3B contains Interpro domain(s) IPR000873 AMP-dependent synthetase and ligase
ch01	Solyc01g079250.2	70850920	70856753	5834	PDSE031	mRNA splicing factor ATP-dependent RNA helicase (AHRD V1 **** Q2UED4_ASPOR)%3B contains Interpro domain(s) IPR014001 DEAD-like helicase%2C N-terminal
ch01	Solyc01g079260.2	70866242	70868698	2457	PDSE031	WRKY transcription factor 4 (AHRD V1 ***- A7UGD1_SOLTU)%3B contains Interpro domain(s) IPR003657 DNA-binding WRKY
ch01	Solyc01g079270.1	70870283	70870666	384	PDSE031	Unknown Protein (AHRD V1)%3B contains Interpro domain(s) IPR001092 Basic helix-loop-helix dimerisation region bHLH
ch01	Solyc01g079280.1	70879637	70879801	165	PDSE031	Unknown Protein (AHRD V1)
ch01	Solyc01g079290.1	70883001	70883855	855	PDSE031	Ubiquitin-conjugating enzyme E2 (AHRD V1 *-*- Q2HSK9_MEDTR)%3B contains Interpro domain(s) IPR000608 Ubiquitin-conjugating enzyme%2C E2
ch01	Solyc01g079300.2	70889012	70892157	3146	PDSE031	Stachyose synthase (AHRD V1 **-- Q8RW08_9LAMI)%3B contains Interpro domain(s) IPR008811 Raffinose synthase
ch01	Solyc01g079310.2	70898330	70904143	5814	PDSE031	Unknown Protein (AHRD V1)%3B contains Interpro domain(s) IPR019020 Cytochrome c-552/DMSO reductase-like%2C haem-binding domain
ch01	Solyc01g079320.2	70904161	70906500	2340	PDSE031	Pentatricopeptide repeat-containing protein (AHRD V1 ***- D7KB79_ARALY)%3B contains Interpro domain(s) IPR002885 Pentatricopeptide repeat
ch01	Solyc01g079330.2	70909331	70918655	9325	PDSE031	ATP dependent RNA helicase (AHRD V1 *-*- B3LNW9_YEAS1)%3B contains Interpro domain(s) IPR011545 DNA/RNA helicase%2C DEAD/DEAH box type%2C N-terminal
ch01	Solyc01g079340.2	70944255	70951735	7481	PDSE031	Receptor-like kinase (AHRD V1 *-*- A7VM33_MARPO)%3B contains Interpro domain(s) IPR002290 Serine/threonine protein kinase
ch01	Solyc01g079350.2	70955389	70958207	2819	PDSE031	PAPA-1-like conserved region family protein expressed (AHRD V1 *-*- Q2QNL7_ORYSJ)%3B contains Interpro domain(s) IPR006880 PAPA-1-like conserved region
ch01	Solyc01g079360.2	70960474	70962139	1666	PDSE031	WRKY transcription factor 3 (AHRD V1 ***- C9DHZ2_9ROSI)%3B contains Interpro domain(s) IPR003657 DNA-binding WRKY
ch01	Solyc01g079370.2	70965876	70969622	3747	PDSE031	GRAS transcription factor (Fragment) (AHRD V1 *--- A2Q2Y2_MEDTR)%3B contains Interpro domain(s) IPR005202 GRAS transcription factor
ch01	Solyc01g079380.1	70972797	70974284	1488	PDSE031	GRAS transcription factor (Fragment) (AHRD V1 **-* A2Q2Y2_MEDTR)%3B contains Interpro domain(s) IPR005202 GRAS transcription factor
ch01	Solyc01g079390.2	70975487	70990999	15513	PDSE031	Histone-lysine N-methyltransferase MEDEA (AHRD V1 *--- MEDEA_ARATH)%3B contains Interpro domain(s) IPR001214 SET
ch01	Solyc01g079400.2	70990975	70993949	2975	PDSE031	Os06g0207500 protein (Fragment) (AHRD V1 ***- Q0DDQ9_ORYSJ)%3B contains Interpro domain(s) IPR004253 Protein of unknown function DUF231%2C plant
ch01	Solyc01g079410.2	70996670	71002457	5788	PDSE031	SMP-30/Gluconolaconase/LRE domain protein (AHRD V1 *-*- D2QD53_SPILD)%3B contains Interpro domain(s) IPR011042 Six-bladed beta-propeller%2C TolB-like
ch01	Solyc01g079420.2	71005941	71009193	3253	PDSE031	Cytochrome c oxidase subunit VC family protein (AHRD V1 *-*- D7LT63_ARALY)%3B contains Interpro domain(s) IPR008432 Cytochrome c oxidase subunit Vc
ch01	Solyc01g079430.2	71010601	71012028	1428	PDSE031	A_IG002N01.30 protein (Fragment) (AHRD V1 ***- O04624_ARATH)%3B contains Interpro domain(s) IPR001578 Peptidase C12%2C ubiquitin carboxyl-terminal hydrolase 1
ch01	Solyc01g079440.1	71012501	71012704	204	PDSE031	Unknown Protein (AHRD V1)
ch01	Solyc01g079450.2	71013718	71023830	10113	PDSE031	Peptidase S9 prolyl oligopeptidase active site domain protein (AHRD V1 ***- B4SK00_STRM5)%3B contains Interpro domain(s) IPR001375 Peptidase S9%2C prolyl oligopeptidase active site region
ch01	Solyc01g079460.2	71024681	71025697	1017	PDSE031	Unknown Protein (AHRD V1)
ch01	Solyc01g079470.2	71027262	71027968	707	PDSE031	CP12 (AHRD V1 ***- O24136_TOBAC)%3B contains Interpro domain(s) IPR003823 Protein of unknown function CP12
ch01	Solyc01g079480.2	71029166	71030328	1163	PDSE031	BZIP transcription factor (AHRD V1 **-* Q1HW69_CAPAN)%3B contains Interpro domain(s) IPR011616 bZIP transcription factor%2C bZIP-1
ch01	Solyc01g079490.2	71038694	71056506	17813	PDSE031	Protein fat-free homolog (AHRD V1 ***- FFR_DICDI)%3B contains Interpro domain(s) IPR014812 Vps51/Vps67
ch01	Solyc01g079500.2	71059737	71065826	6090	PDSE031	DNA replication licensing factor (AHRD V1 **** Q2U020_ASPOR)%3B contains Interpro domain(s) IPR008050 MCM protein 7
ch01	Solyc01g079510.2	71069631	71090760	21130	PDSE031	WD-40 repeat protein-like (AHRD V1 *--- Q9FGX4_ARATH)%3B contains Interpro domain(s) IPR017986 WD40 repeat%2C region
ch01	Solyc01g079520.2	71091922	71101937	10016	PDSE031	DNA mismatch repair protein muts (AHRD V1 ***- Q16P35_AEDAE)%3B contains Interpro domain(s) IPR017261 DNA mismatch repair protein Msh6
ch01	Solyc01g079530.2	71102398	71104995	2598	PDSE031	E3 ubiquitin-protein ligase MARCH6 (AHRD V1 *--- C1HD92_PARBA)%3B contains Interpro domain(s) IPR011016 Zinc finger%2C RING-CH-type
ch01	Solyc01g079540.2	71122244	71131393	9150	PDSE031	ADP-ribosylation factor-like protein 3 (AHRD V1 **-- ARL3_CAEEL)%3B contains Interpro domain(s) IPR006687 GTP-binding protein SAR1
ch01	Solyc01g079550.2	71128676	71129498	823	PDSE031	Multidrug resistance protein ABC transporter family protein (AHRD V1 ***- B9GSR7_POPTR)
ch01	Solyc01g079560.2	71142573	71144461	1889	PDSE031	B3 domain-containing protein Os11g0197600 (AHRD V1 ***- Y1176_ORYSJ)%3B contains Interpro domain(s) IPR003340 Transcriptional factor B3
ch01	Solyc01g079570.2	71151785	71157448	5664	PDSE031	Beta xylosidase (AHRD V1 ***- Q6RXY3_FRAAN)%3B contains Interpro domain(s) IPR001764 Glycoside hydrolase%2C family 3%2C N-terminal
ch01	Solyc01g079580.2	71185958	71188543	2586	PDSE031	DNAJ heat shock N-terminal domain-containing protein (AHRD V1 ***- D7LGN0_ARALY)%3B contains Interpro domain(s) IPR011990 Tetratricopeptide-like helical
ch01	Solyc01g079860.2	71503246	71513306	10061	PDSE032	Carbohydrate kinase YjeF related protein (AHRD V1 **-- A3DLN4_STAMF)%3B contains Interpro domain(s) IPR000631 Uncharacterised protein family%2C carbohydrate kinase-related
ch01	Solyc01g079870.2	71515231	71516797	1567	PDSE032	Nuclear transcription factor Y subunit C-2 (AHRD V1 *-** B4FLF9_MAIZE)%3B contains Interpro domain(s) IPR003958 Transcription factor CBF/NF-Y/archaeal histone
ch01	Solyc01g079880.2	71536915	71541059	4145	PDSE032	Asparagine synthetase (AHRD V1 *--- Q9ZST6_ARATH)
ch01	Solyc01g079890.2	71581683	71583698	2016	PDSE032	Aquaporin (AHRD V1 ***- B3GK86_ARATH)%3B contains Interpro domain(s) IPR000425 Major intrinsic protein
ch01	Solyc01g079900.1	71584748	71585353	606	PDSE032	Xylanase inhibitor (Fragment) (AHRD V1 **-- Q53IQ3_WHEAT)%3B contains Interpro domain(s) IPR001461 Peptidase A1
ch01	Solyc01g079910.1	71587539	71588777	1239	PDSE032	Xyloglucan specific endoglucanase inhibitor (AHRD V1 *--- D6QUQ0_SOLME)%3B contains Interpro domain(s) IPR001461 Peptidase A1
ch01	Solyc01g079920.2	71589234	71592343	3110	PDSE032	Xylanase inhibitor (Fragment) (AHRD V1 **-- Q53IQ4_WHEAT)%3B contains Interpro domain(s) IPR001461 Peptidase A1
ch01	Solyc01g079930.1	71599302	71601354	2053	PDSE032	Xylanase inhibitor (Fragment) (AHRD V1 **-- Q53IQ4_WHEAT)%3B contains Interpro domain(s) IPR001461 Peptidase A1
ch01	Solyc01g079940.2	71605615	71607811	2197	PDSE032	Xylanase inhibitor (Fragment) (AHRD V1 **-- Q53IQ4_WHEAT)%3B contains Interpro domain(s) IPR001461 Peptidase A1
ch01	Solyc01g079950.2	71609788	71611611	1824	PDSE032	Xylanase inhibitor (Fragment) (AHRD V1 **-- Q53IQ3_WHEAT)%3B contains Interpro domain(s) IPR001461 Peptidase A1
ch01	Solyc01g080500.2	72241800	72243135	1336	PDSE033	Unknown Protein (AHRD V1)
ch01	Solyc01g080510.2	72268305	72272915	4611	PDSE033	Os05g0406000 protein (Fragment) (AHRD V1 *-*- Q0DI98_ORYSJ)
ch01	Solyc01g080520.2	72274208	72277758	3551	PDSE033	Serine/threonine protein kinase-like (AHRD V1 *-** Q9FGC3_ARATH)%3B contains Interpro domain(s) IPR002290 Serine/threonine protein kinase
ch01	Solyc01g080530.2	72279435	72287944	8510	PDSE033	Prolyl 4-hydroxylase alpha subunit-like protein (AHRD V1 ***- Q8LAN3_ARATH)%3B contains Interpro domain(s) IPR006620 Prolyl 4-hydroxylase%2C alpha subunit
ch01	Solyc01g080540.2	72299197	72301457	2261	PDSE033	Histidine-containing phosphotransfer protein (AHRD V1 **** Q94KS0_CATRO)%3B contains Interpro domain(s) IPR008207 Signal transduction histidine kinase%2C phosphotransfer (Hpt) region
ch01	Solyc01g080550.1	72302575	72304482	1908	PDSE033	Inosine-uridine preferring nucleoside hydrolase family protein (AHRD V1 **** D7LYI5_ARALY)%3B contains Interpro domain(s) IPR001910 Inosine/uridine-preferring nucleoside hydrolase
ch01	Solyc01g080560.1	72310000	72315226	5227	PDSE033	Ribonucleoside hydrolase 1 (AHRD V1 *-** C1M8V0_9ENTR)%3B contains Interpro domain(s) IPR001910 Inosine/uridine-preferring nucleoside hydrolase
ch01	Solyc01g080570.2	72318147	72325085	6939	PDSE033	Inosine-uridine preferring nucleoside hydrolase family protein (AHRD V1 *-** D7LYI5_ARALY)%3B contains Interpro domain(s) IPR001910 Inosine/uridine-preferring nucleoside hydrolase
ch01	Solyc01g080580.2	72329473	72334077	4605	PDSE033	Inosine-uridine preferring nucleoside hydrolase family protein (AHRD V1 **** D7LYI5_ARALY)%3B contains Interpro domain(s) IPR001910 Inosine/uridine-preferring nucleoside hydrolase
ch01	Solyc01g081570.2	73275835	73278744	2910	PDSE034	Carboxyl-terminal peptidase (AHRD V1 ***- B6TV70_MAIZE)%3B contains Interpro domain(s) IPR004314 Protein of unknown function DUF239%2C plant
ch01	Solyc01g081580.1	73285833	73286306	474	PDSE034	Non-specific lipid-transfer protein (AHRD V1 ***- C6SXS2_SOYBN)%3B contains Interpro domain(s) IPR013770 Plant lipid transfer protein and hydrophobic protein%2C helical
ch01	Solyc01g081590.2	73300808	73302079	1272	PDSE034	Non-specific lipid-transfer protein (AHRD V1 **** B9N6K5_POPTR)%3B contains Interpro domain(s) IPR013770 Plant lipid transfer protein and hydrophobic protein%2C helical
ch01	Solyc01g081600.2	73302645	73303958	1314	PDSE034	Non-specific lipid-transfer protein (AHRD V1 ***- Q6E0V1_NICGL)%3B contains Interpro domain(s) IPR013770 Plant lipid transfer protein and hydrophobic protein%2C helical
ch01	Solyc01g081610.2	73313897	73316705	2809	PDSE034	Beta-hexosaminidase 1 (AHRD V1 **** D3TI69_SOLLC)%3B contains Interpro domain(s) IPR015883 Glycoside hydrolase%2C family 20%2C catalytic core
ch01	Solyc01g081620.2	73325183	73327400	2218	PDSE034	Vacuolar sorting protein (AHRD V1 *--- C6HJD3_AJECH)%3B contains Interpro domain(s) IPR009291 Protein of unknown function DUF946%2C plant
ch01	Solyc01g081630.2	73337518	73342163	4646	PDSE034	Auxin-regulated protein (AHRD V1 *-*- Q945F5_SOLLC)%3B contains Interpro domain(s) IPR010369 Protein of unknown function DUF966
ch01	Solyc01g081640.2	73342271	73346170	3900	PDSE034	Legume lectin beta domain (AHRD V1 ***- A2Q3C0_MEDTR)%3B contains Interpro domain(s) IPR010341 Protein of unknown function DUF936%2C plant
ch01	Solyc01g086640.2	73378678	73382504	3827	PDSE034	Os03g0169000 protein (Fragment) (AHRD V1 ***- Q0DUS7_ORYSJ)%3B contains Interpro domain(s) IPR004348 Protein of unknown function DUF246%2C plant
ch01	Solyc01g086650.2	73383501	73387568	4068	PDSE034	Siroheme synthase (AHRD V1 ***- A3LD64_PSEAE)%3B contains Interpro domain(s) IPR006366 Uroporphyrin-III C-methyltransferase%2C C-terminal
ch01	Solyc01g086660.2	73390518	73390984	467	PDSE034	Unknown Protein (AHRD V1)
ch01	Solyc01g086670.2	73393687	73394299	613	PDSE034	Unknown Protein (AHRD V1)
ch01	Solyc01g086680.2	73403385	73405242	1858	PDSE034	Glutathione S-transferase (AHRD V1 ***- D8UY87_GLYSO)%3B contains Interpro domain(s) IPR004046 Glutathione S-transferase%2C C-terminal
ch01	Solyc01g086690.2	73405126	73411225	6100	PDSE034	Double-strand-break repair protein rad21 (AHRD V1 *-*- D0NDK6_PHYIN)%3B contains Interpro domain(s) IPR006910 Rad21/Rec8 like protein%2C N-terminal
ch01	Solyc01g086700.2	73416118	73418591	2474	PDSE034	Phosphoribosylanthranilate transferase (Fragment) (AHRD V1 *--- Q43085_PEA)%3B contains Interpro domain(s) IPR013583 Phosphoribosyltransferase C-terminal%2C plant
ch01	Solyc01g086710.2	73420388	73436710	16323	PDSE034	DNA-directed RNA polymerase (AHRD V1 ***- B9SVH7_RICCO)%3B contains Interpro domain(s) IPR015712 DNA-directed RNA polymerase%2C subunit 2
ch01	Solyc01g086720.2	73436921	73440410	3490	PDSE034	Phosphoribosylanthranilate transferase (Fragment) (AHRD V1 *--- Q43085_PEA)%3B contains Interpro domain(s) IPR013583 Phosphoribosyltransferase C-terminal%2C plant
ch01	Solyc01g086730.2	73445060	73446574	1515	PDSE034	DUF803 domain membrane protein (AHRD V1 **-- Q4WRL6_ASPFU)%3B contains Interpro domain(s) IPR008521 Protein of unknown function DUF803
ch01	Solyc01g086740.2	73447785	73457353	9569	PDSE034	Chaperone protein dnaJ (AHRD V1 ***- B6TA99_MAIZE)%3B contains Interpro domain(s) IPR012724 Chaperone DnaJ
ch01	Solyc01g086750.2	73460546	73476879	16334	PDSE034	Protein TIF31 homolog (AHRD V1 ***- TIF31_COCIM)%3B contains Interpro domain(s) IPR011990 Tetratricopeptide-like helical
ch01	Solyc01g086760.2	73488701	73489179	479	PDSE034	Histone H3 (AHRD V1 ***- B6SYV0_MAIZE)%3B contains Interpro domain(s) IPR000164 Histone H3
ch01	Solyc01g086770.1	73491176	73491428	253	PDSE034	Unknown Protein (AHRD V1)
ch01	Solyc01g086780.1	73497900	73498412	513	PDSE034	Unknown Protein (AHRD V1)
ch01	Solyc01g086790.1	73498509	73498925	417	PDSE034	Unknown Protein (AHRD V1)
ch01	Solyc01g086800.2	73509413	73510011	599	PDSE034	Histone H3 (AHRD V1 **** Q53NE3_ORYSJ)%3B contains Interpro domain(s) IPR000164 Histone H3
ch01	Solyc01g086810.2	73512780	73515962	3183	PDSE034	Cc-nbs-lrr%2C resistance protein
ch01	Solyc01g086820.2	73524426	73525155	730	PDSE034	Histone H3 (AHRD V1 ***- D8L9K7_WHEAT)%3B contains Interpro domain(s) IPR000164 Histone H3
ch01	Solyc01g086830.2	73526106	73527528	1423	PDSE034	Protease inhibitor/seed storage/lipid transfer protein family protein (AHRD V1 **** D7L6K8_ARALY)%3B contains Interpro domain(s) IPR003612 Plant lipid transfer protein/seed storage/trypsin-alpha amylase inhibitor
ch01	Solyc01g086840.1	73529363	73530802	1440	PDSE034	Thaumatin-like protein (AHRD V1 ***- Q5DWG1_CRYJA)%3B contains Interpro domain(s) IPR001938 Thaumatin%2C pathogenesis-related
ch01	Solyc01g086850.2	73531859	73536531	4673	PDSE034	Ras-related protein Rab-25 (AHRD V1 ***- RAB25_HUMAN)%3B contains Interpro domain(s) IPR015595 Rab11-related
ch01	Solyc01g086860.2	73539705	73548284	8580	PDSE034	Unknown Protein (AHRD V1)
ch01	Solyc01g086870.2	73557988	73560314	2327	PDSE034	BHLH transcription factor (AHRD V1 *-** B6TXR4_MAIZE)%3B contains Interpro domain(s) IPR011598 Helix-loop-helix DNA-binding
ch01	Solyc01g086880.1	73563510	73565367	1858	PDSE034	NAD(P)H-quinone oxidoreductase subunit I chloroplastic (AHRD V1 *-*- Q8HVK1_TRICG)
ch01	Solyc01g086890.2	73568813	73575413	6601	PDSE034	Splicing factor 4-like protein (Fragment) (AHRD V1 *--- A6ML01_CALJA)%3B contains Interpro domain(s) IPR000467 D111/G-patch
ch01	Solyc01g086900.2	73577959	73585260	7302	PDSE034	RNA methyltransferase TrmH group 2 (AHRD V1 *-*- Q3M884_ANAVT)%3B contains Interpro domain(s) IPR001537 tRNA/rRNA methyltransferase%2C SpoU
ch01	Solyc01g086910.2	73587264	73587978	715	PDSE034	Unknown Protein (AHRD V1)
ch01	Solyc01g086920.2	73587361	73588791	1431	PDSE034	LRR receptor-like serine/threonine-protein kinase%2C RLP
ch01	Solyc01g086930.2	73595473	73597921	2449	PDSE034	Gamma response I protein-like (AHRD V1 *--- Q69WX8_ORYSJ)%3B contains Interpro domain(s) IPR013882 DNA repair protein Sae2/CtIP
ch01	Solyc01g086940.2	73610243	73625040	14798	PDSE034	Zinc finger CCCH domain-containing protein 44 (AHRD V1 **-- C3H44_ARATH)%3B contains Interpro domain(s) IPR018144 Plus-3 domain%2C subgroup
ch01	Solyc01g086950.2	73624890	73628364	3475	PDSE034	Zinc finger CCCH domain-containing protein 19 (AHRD V1 *--- C3H19_ARATH)%3B contains Interpro domain(s) IPR003169 GYF
ch01	Solyc01g086960.2	73634863	73635936	1074	PDSE034	Zinc finger A20 and AN1 domain-containing stress-associated protein 6 (AHRD V1 *-*- C1BNQ4_9MAXI)%3B contains Interpro domain(s) IPR000058 Zinc finger%2C AN1-type
ch01	Solyc01g086970.2	73647298	73648116	819	PDSE034	Zinc finger A20 and AN1 domain-containing stress-associated protein 6 (AHRD V1 ***- C1C2A2_9MAXI)%3B contains Interpro domain(s) IPR000058 Zinc finger%2C AN1-type
ch01	Solyc01g086980.2	73656971	73667868	10898	PDSE034	Polyadenylate-binding protein (AHRD V1 *-*- C9S619_VERA1)%3B contains Interpro domain(s) IPR012677 Nucleotide-binding%2C alpha-beta plait
ch01	Solyc01g086990.2	73674808	73683304	8497	PDSE034	Pre-mRNA-splicing factor SYF1 (AHRD V1 ***- C0HB68_SALSA)%3B contains Interpro domain(s) IPR011990 Tetratricopeptide-like helical
ch01	Solyc01g087000.2	73688298	73689578	1281	PDSE034	Unknown Protein (AHRD V1)
ch01	Solyc01g087010.2	73694401	73695811	1411	PDSE034	Acetyl xylan esterase A (AHRD V1 **-- Q8A041_BACTN)%3B contains Interpro domain(s) IPR005181 Protein of unknown function DUF303%2C acetylesterase putative
ch01	Solyc01g087020.2	73702806	73703427	622	PDSE034	Unknown Protein (AHRD V1)
ch01	Solyc01g087030.2	73707290	73715081	7792	PDSE034	Makorin RING finger protein (AHRD V1 ***- Q7X7W8_PEA)%3B contains Interpro domain(s) IPR000571 Zinc finger%2C CCCH-type
ch01	Solyc01g087040.2	73725748	73726716	969	PDSE034	Thylakoid lumenal 19 kDa protein%2C chloroplastic (AHRD V1 ***- TL19_ARATH)%3B contains Interpro domain(s) IPR016123 Mog1/PsbP%2C alpha/beta/alpha sandwich
ch01	Solyc01g087050.2	73730914	73735095	4182	PDSE034	Zinc finger-like protein (AHRD V1 **-- Q9LT33_ARATH)%3B contains Interpro domain(s) IPR007087 Zinc finger%2C C2H2-type
ch01	Solyc01g087060.2	73754738	73759711	4974	PDSE034	Ring-h2 finger protein (AHRD V1 *-*- C1ECT6_9CHLO)%3B contains Interpro domain(s) IPR018957 Zinc finger%2C C3HC4 RING-type
ch01	Solyc01g087070.2	73772134	73774143	2010	PDSE034	Mitochondrial ADP/ATP carrier proteins (AHRD V1 **** Q2UU95_ASPOR)%3B contains Interpro domain(s) IPR002113 Adenine nucleotide translocator 1
ch01	Solyc01g087080.2	73777030	73779472	2443	PDSE034	Unknown Protein (AHRD V1)
ch01	Solyc01g087090.2	73779756	73780394	639	PDSE034	cDNA clone J023009A03 full insert sequence (AHRD V1 ***- B7EG04_ORYSJ)
ch01	Solyc01g087120.2	73799914	73805436	5523	PDSE034	F1-ATP synthase delta subunit (AHRD V1 ***- Q9SXX1_IPOBA)%3B contains Interpro domain(s) IPR000711 ATPase%2C F1 complex%2C OSCP/delta subunit
ch01	Solyc01g087130.2	73815709	73818027	2319	PDSE034	MYB transcription factor (AHRD V1 **-- Q70KC5_EUCGU)%3B contains Interpro domain(s) IPR015495 Myb transcription factor
ch01	Solyc01g087140.2	73828205	73832676	4472	PDSE034	Harpin-induced protein (AHRD V1 *-*- B6TDG9_MAIZE)
ch01	Solyc01g087150.2	73849052	73851926	2875	PDSE034	Mate efflux family protein (AHRD V1 **-- D7KHQ9_ARALY)%3B contains Interpro domain(s) IPR002528 Multi antimicrobial extrusion protein MatE
ch01	Solyc01g087160.2	73862845	73864748	1904	PDSE034	Unknown Protein (AHRD V1)
ch01	Solyc01g087170.2	73864028	73865449	1422	PDSE034	Zinc finger CCCH domain-containing protein 30 (AHRD V1 ***- C3H30_ARATH)%3B contains Interpro domain(s) IPR002110 Ankyrin
ch01	Solyc01g087180.2	73880157	73881845	1689	PDSE034	Unknown Protein (AHRD V1)
ch01	Solyc01g087190.2	73882628	73887074	4447	PDSE034	Chaperonin-like protein (AHRD V1 *-*- Q2LJI6_9NOSO)%3B contains Interpro domain(s) IPR003435 Chaperonin-like RbcX
ch01	Solyc01g087200.2	73888976	73892212	3237	PDSE034	Cc-nbs-lrr%2C resistance protein
ch01	Solyc01g087210.2	73892563	73901116	8554	PDSE034	Cellulose synthase (AHRD V1 **** Q6XP46_SOLTU)%3B contains Interpro domain(s) IPR005150 Cellulose synthase
ch01	Solyc01g087230.2	73917170	73918585	1416	PDSE034	Unknown Protein (AHRD V1)
ch01	Solyc01g087240.2	73938193	73944527	6335	PDSE034	Nuclear transcription factor Y subunit A-1 (AHRD V1 *-** B6TAR1_MAIZE)%3B contains Interpro domain(s) IPR001289 CCAAT-binding transcription factor%2C subunit B
ch01	Solyc01g087250.2	73945385	73956019	10635	PDSE034	Carotenoid cleavage dioxygenase 1A
ch01	Solyc01g087260.2	73957796	73970716	12921	PDSE034	Carotenoid cleavage dioxygenase 1B
ch01	Solyc01g087270.2	73970037	73970716	680	PDSE034	Carotenoid cleavage dioxygenase 2 (AHRD V1 ***- Q2PHF7_LACSA)%3B contains Interpro domain(s) IPR004294 Carotenoid oxygenase
ch01	Solyc01g087280.1	73976402	73980711	4310	PDSE034	Polygalacturonase A (AHRD V1 **** Q9M6S2_ACTCH)%3B contains Interpro domain(s) IPR000743 Glycoside hydrolase%2C family 28
ch01	Solyc01g087290.2	73981707	73989145	7439	PDSE034	TRNA-dihydrouridine synthase (AHRD V1 ***- A2VQL7_9BURK)%3B contains Interpro domain(s) IPR001269 tRNA-dihydrouridine synthase
ch01	Solyc01g087320.2	73986301	74025740	39440	PDSE034	tRNA-dihydrouridine synthase A (AHRD V1 ***- C9X2X8_NEIM8)%3B contains Interpro domain(s) IPR001269 tRNA-dihydrouridine synthase
ch01	Solyc01g087300.2	73990288	74001310	11023	PDSE034	tRNA-dihydrouridine synthase (AHRD V1 ***- D0HBH3_VIBMI)%3B contains Interpro domain(s) IPR001269 tRNA-dihydrouridine synthase
ch01	Solyc01g087310.2	74002639	74024108	21470	PDSE034	Histone-lysine N-methyltransferase MLL (AHRD V1 *--- MLL1_HUMAN)%3B contains Interpro domain(s) IPR011011 Zinc finger%2C FYVE/PHD-type
ch01	Solyc01g087330.2	74052769	74053787	1019	PDSE034	PHD finger family protein (AHRD V1 ***- D7LU24_ARALY)
ch01	Solyc01g087340.2	74056124	74059198	3075	PDSE034	Protein binding protein (AHRD V1 ***- D7L741_ARALY)
ch01	Solyc01g087350.2	74064944	74066944	2001	PDSE034	Unknown Protein (AHRD V1)
ch01	Solyc01g087360.1	74071758	74073031	1274	PDSE034	PHD finger family protein (AHRD V1 ***- D7LU24_ARALY)
ch01	Solyc01g087370.2	74074038	74091364	17327	PDSE034	PHD finger family protein (AHRD V1 *-*- D7LU24_ARALY)
ch01	Solyc01g087380.2	74086476	74095651	9176	PDSE034	Histone-lysine N-methyltransferase MLL (AHRD V1 *--- MLL1_HUMAN)%3B contains Interpro domain(s) IPR019787 Zinc finger%2C PHD-finger
ch01	Solyc01g087390.2	74099173	74105740	6568	PDSE034	tRNA-dihydrouridine synthase A (AHRD V1 *-*- C6S8V8_NEIML)%3B contains Interpro domain(s) IPR013785 Aldolase-type TIM barrel
ch01	Solyc01g087400.2	74108628	74114909	6282	PDSE034	PHD finger family protein (AHRD V1 *-*- D7LU24_ARALY)
ch01	Solyc01g087410.2	74119050	74130207	11158	PDSE034	Zinc finger protein (AHRD V1 *--- Q4H2K2_CIOIN)%3B contains Interpro domain(s) IPR011011 Zinc finger%2C FYVE/PHD-type
ch01	Solyc01g087420.2	74131976	74139563	7588	PDSE034	PHD zinc finger-containing protein (AHRD V1 *--- D3BN85_POLPA)%3B contains Interpro domain(s) IPR011011 Zinc finger%2C FYVE/PHD-type
ch01	Solyc01g087430.2	74153504	74164827	11324	PDSE034	PHD zinc finger-containing protein (AHRD V1 *--- D3BN85_POLPA)%3B contains Interpro domain(s) IPR011011 Zinc finger%2C FYVE/PHD-type
ch01	Solyc01g087440.2	74169520	74179614	10095	PDSE034	Protein EFR3 homolog B (AHRD V1 ***- EFR3B_DANRE)
ch01	Solyc01g087450.2	74178496	74185824	7329	PDSE034	Cyclin-like protein (AHRD V1 ***- Q6ZIX9_ORYSJ)
ch01	Solyc01g087460.1	74186001	74188784	2784	PDSE034	Protein phosphatase 2C (AHRD V1 ***- Q6QLU0_SOLLC)%3B contains Interpro domain(s) IPR015655 Protein phosphatase 2C
ch01	Solyc01g087470.2	74189005	74196057	7053	PDSE034	Peptidyl-prolyl cis-trans isomerase (AHRD V1 *--- A8P033_COPC7)%3B contains Interpro domain(s) IPR001179 Peptidyl-prolyl cis-trans isomerase%2C FKBP-type
ch01	Solyc01g087480.1	74197002	74197268	267	PDSE034	Photosystem Q(B) protein (AHRD V1 ***- B6VJV1_VITVI)
ch01	Solyc01g087490.2	74201963	74205444	3482	PDSE034	CONSTANS interacting protein 6 (Fragment) (AHRD V1 **-- Q2VY13_SOLLC)%3B contains Interpro domain(s) IPR004082 Protein of unknown function DUF1423%2C plant
ch01	Solyc01g087500.2	74205900	74212696	6797	PDSE034	DNA topoisomerase 2 (AHRD V1 **** Q8GSC4_TOBAC)%3B contains Interpro domain(s) IPR001241 DNA topoisomerase%2C type IIA%2C subunit B or N-terminal
ch01	Solyc01g087510.1	74215693	74218969	3277	PDSE034	LRR receptor-like serine/threonine-protein kinase%2C RLP
ch01	Solyc01g087520.2	74221192	74222066	875	PDSE034	Ferredoxin-thioredoxin reductase variable chain (AHRD V1 *-*- B6UCW8_MAIZE)%3B contains Interpro domain(s) IPR004207 Ferredoxin thioredoxin reductase%2C alpha chain
ch01	Solyc01g087530.2	74229849	74238478	8630	PDSE034	Zinc transporter (AHRD V1 *-*- D5H5M3_SALRM)%3B contains Interpro domain(s) IPR003689 Zinc/iron permease
ch01	Solyc01g087850.2	74480717	74483824	3108	PDSE035	Subtilisin-like protease (AHRD V1 **-- O82777_SOLLC)%3B contains Interpro domain(s) IPR015500 Peptidase S8%2C subtilisin-related IPR000209 Peptidase S8 and S53%2C subtilisin%2C kexin%2C sedolisin
ch01	Solyc01g087860.2	74484807	74485670	864	PDSE035	Unknown Protein (AHRD V1)
ch01	Solyc01g087870.2	74487683	74501744	14062	PDSE035	Glucosamine--fructose-6-phosphate aminotransferase (AHRD V1 ***- A8IZE7_CHLRE)%3B contains Interpro domain(s) IPR005855 Glucosamine-fructose-6-phosphate aminotransferase%2C isomerising
ch01	Solyc01g087880.2	74513038	74515849	2812	PDSE035	Unknown Protein (AHRD V1)
ch01	Solyc01g087890.2	74519205	74522762	3558	PDSE035	Choline transporter-like protein 5-A (Fragment) (AHRD V1 *--- CTL5A_DANRE)%3B contains Interpro domain(s) IPR007603 Protein of unknown function DUF580
ch01	Solyc01g087900.2	74528983	74532682	3700	PDSE035	N-alpha-acetyltransferase 20%2C NatB catalytic subunit (AHRD V1 **** NAA20_DICDI)%3B contains Interpro domain(s) IPR000182 GCN5-related N-acetyltransferase
ch01	Solyc01g087910.2	74533038	74542961	9924	PDSE035	F-box/WD-40 repeat-containing protein At3g52030 (AHRD V1 ***- FBW4_ARATH)%3B contains Interpro domain(s) IPR017986 WD40 repeat%2C region
ch01	Solyc01g087920.1	74544356	74546453	2098	PDSE035	Serine carboxypeptidase 1 (AHRD V1 **** B6SW38_MAIZE)%3B contains Interpro domain(s) IPR001563 Peptidase S10%2C serine carboxypeptidase
ch01	Solyc01g087930.1	74549245	74549499	255	PDSE035	Unknown Protein (AHRD V1)%3B contains Interpro domain(s) IPR001810 Cyclin-like F-box
ch01	Solyc01g087940.1	74553372	74555738	2367	PDSE035	Serine carboxypeptidase 1 (AHRD V1 **** B6SW38_MAIZE)%3B contains Interpro domain(s) IPR001563 Peptidase S10%2C serine carboxypeptidase
ch01	Solyc01g087950.2	74556171	74558727	2557	PDSE035	Serine carboxypeptidase 1 (AHRD V1 **** B6SW38_MAIZE)%3B contains Interpro domain(s) IPR001563 Peptidase S10%2C serine carboxypeptidase
ch01	Solyc01g087960.1	74563263	74566166	2904	PDSE035	Serine carboxypeptidase 1 (AHRD V1 **** B6SW38_MAIZE)%3B contains Interpro domain(s) IPR001563 Peptidase S10%2C serine carboxypeptidase
ch01	Solyc01g087970.2	74571808	74577944	6137	PDSE035	Serine carboxypeptidase 1 (AHRD V1 **** B6SW38_MAIZE)%3B contains Interpro domain(s) IPR001563 Peptidase S10%2C serine carboxypeptidase
ch01	Solyc01g087980.2	74589488	74590737	1250	PDSE035	Unknown Protein (AHRD V1)
ch01	Solyc01g087990.2	74590648	74596854	6207	PDSE035	MADS-box transcription factor 3 (AHRD V1 ***- D3U2H2_ORYSA)%3B contains Interpro domain(s) IPR002100 Transcription factor%2C MADS-box
ch01	Solyc01g088000.2	74602063	74609120	7058	PDSE035	Methyltransferase (AHRD V1 *-*- D0N411_PHYIN)%3B contains Interpro domain(s) IPR013216 Methyltransferase type 11
ch01	Solyc01g088010.1	74612628	74613407	780	PDSE035	Lactoylglutathione lyase family protein (AHRD V1 **** D7LHM5_ARALY)%3B contains Interpro domain(s) IPR004360 Glyoxalase/bleomycin resistance protein/dioxygenase
ch01	Solyc01g088020.2	74630101	74643687	13587	PDSE035	Protein transport protein sec31 (AHRD V1 **-- C8V1I6_EMENI)%3B contains Interpro domain(s) IPR017986 WD40 repeat%2C region
ch01	Solyc01g088040.2	74636708	74650019	13312	PDSE035	Unknown Protein (AHRD V1)
ch01	Solyc01g088030.2	74645626	74648995	3370	PDSE035	Structure-specific endonuclease subunit slx1 (AHRD V1 *-*- D3PJZ8_9MAXI)%3B contains Interpro domain(s) IPR000305 Excinuclease ABC%2C C subunit%2C N-terminal
ch01	Solyc01g088050.2	74660522	74662433	1912	PDSE035	Receptor-like protein kinase At3g21340 (AHRD V1 **** RLK6_ARATH)%3B contains Interpro domain(s) IPR002290 Serine/threonine protein kinase
ch01	Solyc01g088060.2	74665132	74670971	5840	PDSE035	Nbs-lrr%2C resistance protein
ch01	Solyc01g088070.2	74671157	74671734	578	PDSE035	Nbs-lrr resistance protein (AHRD V1 *-*- B9GV80_POPTR)
ch01	Solyc01g088080.2	74678732	74687543	8812	PDSE035	T-complex protein theta subunit (AHRD V1 ***- A8IF08_CHLRE)%3B contains Interpro domain(s) IPR012721 T-complex protein 1%2C theta subunit
ch01	Solyc01g088090.2	74688575	74691916	3342	PDSE035	Hydrolase alpha/beta fold family protein (AHRD V1 ***- D7M5W5_ARALY)%3B contains Interpro domain(s) IPR000073 Alpha/beta hydrolase fold-1
ch01	Solyc01g088100.2	74721207	74725442	4236	PDSE035	Zinc finger CCCH domain-containing protein 22 (AHRD V1 ***- C3H22_ORYSJ)%3B contains Interpro domain(s) IPR000571 Zinc finger%2C CCCH-type
ch01	Solyc01g088110.1	74743160	74743357	198	PDSE035	Unknown Protein (AHRD V1)
ch01	Solyc01g088120.1	74749418	74749732	315	PDSE035	Unknown Protein (AHRD V1)
ch01	Solyc01g088130.2	74750019	74750765	747	PDSE035	CST complex subunit STN1 (AHRD V1 ***- STN1_ARATH)%3B contains Interpro domain(s) IPR012340 Nucleic acid-binding%2C OB-fold
ch01	Solyc01g088140.2	74752234	74755320	3087	PDSE035	Unknown Protein (AHRD V1)
ch01	Solyc01g088150.2	74757326	74761670	4345	PDSE035	Glycerol-3-phosphate dehydrogenase-like protein (AHRD V1 **** Q8S2G5_ORYSJ)%3B contains Interpro domain(s) IPR006168 NAD-dependent glycerol-3-phosphate dehydrogenase
ch01	Solyc01g088160.2	74771691	74773978	2288	PDSE035	Cytokinin oxidase/dehydrogenase (AHRD V1 **** C3VPM6_SOLTU)%3B contains Interpro domain(s) IPR015345 Cytokinin dehydrogenase 1%2C FAD and cytokinin binding
ch01	Solyc01g088170.2	74792841	74802738	9898	PDSE035	Aldehyde oxidase (AHRD V1 ***- Q9FV24_SOLLC)%3B contains Interpro domain(s) IPR002346 Molybdopterin dehydrogenase%2C FAD-binding
ch01	Solyc01g088180.1	74804707	74804901	195	PDSE035	Aldehyde oxidase (AHRD V1 ***- Q9FV24_SOLLC)%3B contains Interpro domain(s) IPR001041 Ferredoxin
ch01	Solyc01g088190.1	74806248	74806409	162	PDSE035	Unknown Protein (AHRD V1)
ch01	Solyc01g088230.2	74806607	74814578	7972	PDSE035	Xanthine dehydrogenase/oxidase (AHRD V1 ***- A9YL93_RABIT)%3B contains Interpro domain(s) IPR008274 Aldehyde oxidase and xanthine dehydrogenase%2C molybdopterin binding
ch01	Solyc01g088200.2	74806607	74814578	7972	PDSE035	Aldehyde oxidase (AHRD V1 ***- Q9FV24_SOLLC)%3B contains Interpro domain(s) IPR002346 Molybdopterin dehydrogenase%2C FAD-binding
ch01	Solyc01g088210.2	74806607	74814578	7972	PDSE035	Xanthine dehydrogenase (Fragment) (AHRD V1 ***- Q9N602_DROLE)%3B contains Interpro domain(s) IPR008274 Aldehyde oxidase and xanthine dehydrogenase%2C molybdopterin binding
ch01	Solyc01g088220.2	74811506	74811982	477	PDSE035	Aldehyde oxidase (AHRD V1 ***- Q9FV23_SOLLC)%3B contains Interpro domain(s) IPR008274 Aldehyde oxidase and xanthine dehydrogenase%2C molybdopterin binding
ch01	Solyc01g088240.2	74815324	74820785	5462	PDSE035	F-box family protein (AHRD V1 ***- D7M7Q4_ARALY)%3B contains Interpro domain(s) IPR001810 Cyclin-like F-box
ch01	Solyc01g088250.2	74824669	74827406	2738	PDSE035	IQ-domain 11 (AHRD V1 ***- D7M5A6_ARALY)%3B contains Interpro domain(s) IPR000048 IQ calmodulin-binding region
ch01	Solyc01g088260.2	74829354	74830067	714	PDSE035	Germin-like protein 5 (AHRD V1 ***- A8QK91_VITVI)%3B contains Interpro domain(s) IPR014710 RmlC-like jelly roll fold
ch01	Solyc01g088270.2	74829715	74830393	679	PDSE035	Germin-like protein subfamily 1 member 1 (AHRD V1 --*- D4NXQ2_ARAHY)%3B contains Interpro domain(s) IPR014710 RmlC-like jelly roll fold
ch01	Solyc01g088280.1	74835848	74836535	688	PDSE035	Germin-like protein 6 (AHRD V1 ***- C7S8C0_SOYBN)%3B contains Interpro domain(s) IPR014710 RmlC-like jelly roll fold
ch01	Solyc01g088290.1	74838462	74839007	546	PDSE035	Germin-like protein 5 (AHRD V1 ***- A8QK91_VITVI)%3B contains Interpro domain(s) IPR014710 RmlC-like jelly roll fold
ch01	Solyc01g088300.2	74841682	74842784	1103	PDSE035	Germin-like protein 6 (AHRD V1 ***- C7S8C0_SOYBN)%3B contains Interpro domain(s) IPR014710 RmlC-like jelly roll fold
ch01	Solyc01g088310.2	74844261	74845854	1594	PDSE035	Geranylgeranyl reductase (AHRD V1 ***- Q09JZ1_BRARP)%3B contains Interpro domain(s) IPR011774 Geranylgeranyl reductase%2C plants and cyanobacteria
ch01	Solyc01g088320.1	74876212	74877017	806	PDSE035	AT5g06970/MOJ9_14 (AHRD V1 ***- Q8RX56_ARATH)%3B contains Interpro domain(s) IPR008528 Protein of unknown function DUF810
ch01	Solyc01g088330.1	74878799	74879473	675	PDSE035	Unknown Protein (AHRD V1)
ch01	Solyc01g088340.1	74881622	74882152	531	PDSE035	Unknown Protein (AHRD V1)
ch01	Solyc01g088350.2	74887317	74894024	6708	PDSE035	NADH dehydrogenase (AHRD V1 *--- NDUF3_XENTR)%3B contains Interpro domain(s) IPR007523 Protein of unknown function DUF498
ch01	Solyc01g088360.2	74894228	74895940	1713	PDSE035	Glucosamine--fructose-6-phosphate aminotransferase (AHRD V1 *-*- GLMS_GLUOX)%3B contains Interpro domain(s) IPR005854 Amidophosphoribosyl transferase
ch01	Solyc01g088370.2	74897598	74903074	5477	PDSE035	Eukaryotic translation initiation factor 3 subunit B (AHRD V1 **** B2VZ72_PYRTR)%3B contains Interpro domain(s) IPR011400 Translation initiation factor eIF-3b
ch01	Solyc01g088380.1	74904201	74922866	18666	PDSE035	DNA helicase (AHRD V1 ***- A6ZT72_YEAS7)%3B contains Interpro domain(s) IPR014808 DNA replication factor Dna2
ch01	Solyc01g088390.2	74923808	74925676	1869	PDSE035	Sister chromatid cohesion protein DCC1 (AHRD V1 ***- B5XCA8_SALSA)%3B contains Interpro domain(s) IPR019128 Sister chromatid cohesion protein DCC1
ch01	Solyc01g088400.2	74964023	74968482	4460	PDSE035	CER1 (AHRD V1 **-- B6TFH3_MAIZE)%3B contains Interpro domain(s) IPR006694 Fatty acid hydroxylase
ch01	Solyc01g088410.2	74975459	74978741	3283	PDSE035	CER1 (AHRD V1 **-- B6TFH3_MAIZE)
ch01	Solyc01g088420.2	74981578	74982373	796	PDSE035	CER1 protein (AHRD V1 **-- O23679_ARATH)
ch01	Solyc01g088430.2	74994993	74998519	3527	PDSE035	CER1 (AHRD V1 **-- B6TFH3_MAIZE)%3B contains Interpro domain(s) IPR006694 Fatty acid hydroxylase
ch01	Solyc01g088440.2	75005293	75005942	650	PDSE035	Ring H2 finger protein (AHRD V1 *-*- D9ZHD8_HYPPE)%3B contains Interpro domain(s) IPR018957 Zinc finger%2C C3HC4 RING-type
ch01	Solyc01g088450.2	75014622	75015545	924	PDSE035	RING finger-like (AHRD V1 *-*- Q5Z5F8_ORYSJ)%3B contains Interpro domain(s) IPR018957 Zinc finger%2C C3HC4 RING-type
ch01	Solyc01g088460.2	75025327	75027408	2082	PDSE035	Unknown Protein (AHRD V1)
ch01	Solyc01g088470.2	75027075	75027747	673	PDSE035	50S ribosomal protein L18 family (AHRD V1 ***- D7LAX4_ARALY)%3B contains Interpro domain(s) IPR005484 Ribosomal protein L18/L5
ch01	Solyc01g088480.2	75027869	75031880	4012	PDSE035	Adenylate kinase (AHRD V1 ***- Q9XHP7_CERRI)%3B contains Interpro domain(s) IPR006266 UMP-CMP kinase
ch01	Solyc01g088490.2	75036569	75037672	1104	PDSE035	Pentatricopeptide repeat-containing protein (AHRD V1 ***- D7KG17_ARALY)%3B contains Interpro domain(s) IPR002885 Pentatricopeptide repeat
ch01	Solyc01g088500.2	75038569	75039853	1285	PDSE035	Genomic DNA chromosome 5 TAC clone K6A12 (AHRD V1 ***- Q9FGR6_ARATH)
ch01	Solyc01g088510.2	75045390	75049645	4256	PDSE035	Dynamin like protein (AHRD V1 ***- D3BTL7_POLPA)%3B contains Interpro domain(s) IPR000375 Dynamin central region
ch01	Solyc01g088520.2	75052128	75052500	373	PDSE035	Dynamin-related protein 1A (AHRD V1 ***- B6U4J8_MAIZE)
ch01	Solyc01g088530.2	75065940	75067185	1246	PDSE035	Transposon protein (AHRD V1 ***- B6TXP6_MAIZE)
ch01	Solyc01g088540.1	75089764	75090417	654	PDSE035	Unknown Protein (AHRD V1)%3B contains Interpro domain(s) IPR012337 Polynucleotidyl transferase%2C ribonuclease H fold
ch01	Solyc01g088550.2	75092333	75095470	3138	PDSE035	Purine permease family protein (AHRD V1 **-* D7MCV2_ARALY)%3B contains Interpro domain(s) IPR004853 Protein of unknown function DUF250
ch01	Solyc01g088560.2	75096820	75102455	5636	PDSE035	Ras-related protein Rab-6A (AHRD V1 ***- B6STE7_MAIZE)%3B contains Interpro domain(s) IPR015600 Rab6-related
ch01	Solyc01g088570.2	75108128	75111768	3641	PDSE035	Acyl carrier protein (AHRD V1 ***- B9SKH3_RICCO)%3B contains Interpro domain(s) IPR003231 Acyl carrier protein (ACP)
ch01	Solyc01g088580.1	75113390	75114490	1101	PDSE035	Invertase inhibitor (AHRD V1 ***- A7IZL0_COFCA)%3B contains Interpro domain(s) IPR006501 Pectinesterase inhibitor
ch01	Solyc01g088590.2	75117950	75118668	719	PDSE035	Invertase inhibitor (AHRD V1 ***- A7IZL0_COFCA)%3B contains Interpro domain(s) IPR006501 Pectinesterase inhibitor
ch01	Solyc01g088600.2	75126461	75132206	5746	PDSE035	PDE320 (AHRD V1 ***- D7L613_ARALY)
ch01	Solyc01g088610.2	75132658	75135971	3314	PDSE035	chaperonin (AHRD V1 ***- B5IMI3_9CHRO)%3B contains Interpro domain(s) IPR001476 Chaperonin Cpn10
ch01	Solyc01g088620.2	75136486	75139507	3022	PDSE035	Ferredoxin-like (AHRD V1 ***- Q6EP30_ORYSJ)
ch01	Solyc01g088630.1	75146240	75147346	1107	PDSE035	RING finger protein (AHRD V1 *-*- C6EUD3_SOYBN)%3B contains Interpro domain(s) IPR018957 Zinc finger%2C C3HC4 RING-type
ch01	Solyc01g088640.2	75165095	75171511	6417	PDSE035	Ring finger protein 12 (AHRD V1 *-*- Q4V889_RAT)%3B contains Interpro domain(s) IPR018957 Zinc finger%2C C3HC4 RING-type
ch01	Solyc01g088650.2	75173809	75178276	4468	PDSE035	Dolichyl pyrophosphate Glc1Man9GlcNAc2 alpha-1 3-glucosyltransferase (AHRD V1 **** C5FMG1_NANOT)%3B contains Interpro domain(s) IPR004856 Glycosyltransferase%2C ALG6/ALG8
ch01	Solyc01g088660.2	75185596	75186764	1169	PDSE035	Os04g0585900 protein (Fragment) (AHRD V1 *-*- Q0JAP2_ORYSJ)%3B contains Interpro domain(s) IPR007650 Protein of unknown function DUF581
ch01	Solyc01g088670.1	75192649	75195378	2730	PDSE035	Pentatricopeptide repeat-containing protein (AHRD V1 ***- D7M761_ARALY)%3B contains Interpro domain(s) IPR002885 Pentatricopeptide repeat
ch01	Solyc01g088680.2	75196805	75198194	1390	PDSE035	Unknown Protein (AHRD V1)
ch01	Solyc01g088690.2	75198540	75201611	3072	PDSE035	ATP binding / serine-threonine kinase (AHRD V1 **** C5DB71_VITVI)%3B contains Interpro domain(s) IPR002290 Serine/threonine protein kinase
ch01	Solyc01g088700.2	75208045	75215608	7564	PDSE035	Eukaryotic translation initiation factor 4 gamma 1 (AHRD V1 *-*- A9QXE6_MESAU)%3B contains Interpro domain(s) IPR016021 MIF4-like%2C type 1/2/3
ch01	Solyc01g088710.2	75229978	75236379	6402	PDSE035	Metacaspase (AHRD V1 ***- A8NU42_COPC7)%3B contains Interpro domain(s) IPR011600 Peptidase C14%2C caspase catalytic
ch01	Solyc01g088720.2	75240886	75259743	18858	PDSE035	Transcription initiation factor IIB (AHRD V1 *-** B6K3D6_SCHJY)%3B contains Interpro domain(s) IPR000812 Transcription factor TFIIB related
ch01	Solyc01g088730.2	75260000	75262665	2666	PDSE035	Chaperone protein DnaJ (AHRD V1 *-*- A6CVH2_9VIBR)%3B contains Interpro domain(s) IPR003095 Heat shock protein DnaJ
ch01	Solyc01g088740.2	75266463	75271460	4998	PDSE035	Casein kinase II subunit beta-4 (AHRD V1 **** B6TGH2_MAIZE)%3B contains Interpro domain(s) IPR000704 Casein kinase II%2C regulatory subunit
ch01	Solyc01g088750.2	75275866	75278282	2417	PDSE035	Pentatricopeptide repeat-containing protein (AHRD V1 ***- D7KWX2_ARALY)%3B contains Interpro domain(s) IPR002885 Pentatricopeptide repeat
ch01	Solyc01g088760.2	75279011	75281183	2173	PDSE035	Cytochrome P450
ch01	Solyc01g088770.2	75281496	75283385	1890	PDSE035	Os04g0665000 protein (Fragment) (AHRD V1 ***- Q0J999_ORYSJ)%3B contains Interpro domain(s) IPR010625 CHCH
ch01	Solyc01g088780.2	75285688	75289374	3687	PDSE035	Rho-related GTP-binding protein RhoC (AHRD V1 **-- RHOC_PONAB)%3B contains Interpro domain(s) IPR003578 Ras small GTPase%2C Rho type
ch01	Solyc01g088790.2	75293130	75295537	2408	PDSE035	Regulatory protein (AHRD V1 **-- B6TR81_MAIZE)
ch01	Solyc01g088800.2	75298298	75303659	5362	PDSE035	Polyadenylate-binding protein (AHRD V1 *--- C1GL98_PARBD)%3B contains Interpro domain(s) IPR000504 RNA recognition motif%2C RNP-1
ch01	Solyc01g088810.2	75305441	75307155	1715	PDSE035	Ankyrin repeat protein (AHRD V1 **-- B1Q4U3_9ROSI)%3B contains Interpro domain(s) IPR002110 Ankyrin
ch01	Solyc01g088820.2	75309408	75310668	1261	PDSE035	Transcription factor (AHRD V1 **-- D7LLP9_ARALY)%3B contains Interpro domain(s) IPR006578 MADF domain
ch01	Solyc01g088830.2	75314919	75316502	1584	PDSE035	Ankyrin repeat protein (AHRD V1 **** B1Q4U3_9ROSI)%3B contains Interpro domain(s) IPR002110 Ankyrin
ch01	Solyc01g088840.1	75321609	75323883	2275	PDSE035	Unknown Protein (AHRD V1)
ch01	Solyc01g089840.2	75333970	75334679	710	PDSE035	Glutamyl-tRNA reductase (AHRD V1 ***- Q9ZPK4_SOYBN)%3B contains Interpro domain(s) IPR015895 Tetrapyrrole biosynthesis%2C glutamyl-tRNA reductase%2C N-terminal
ch01	Solyc01g089850.2	75337760	75340187	2428	PDSE035	Cyclin-dependent protein kinase regulator Pho80 (AHRD V1 **** B6QI37_PENMQ)%3B contains Interpro domain(s) IPR012389 Negative regulatory factor PREG
ch01	Solyc01g089860.2	75357707	75358617	911	PDSE035	Unknown Protein (AHRD V1)
ch01	Solyc01g089870.2	75358879	75362023	3145	PDSE035	Pentatricopeptide repeat-containing protein (AHRD V1 ***- D7KP29_ARALY)%3B contains Interpro domain(s) IPR002885 Pentatricopeptide repeat
ch01	Solyc01g089880.2	75363061	75363805	745	PDSE035	Unknown Protein (AHRD V1)%3B contains Interpro domain(s) IPR004895 Prenylated rab acceptor PRA1
ch01	Solyc01g089890.2	75364730	75365497	768	PDSE035	Unknown Protein (AHRD V1)%3B contains Interpro domain(s) IPR004895 Prenylated rab acceptor PRA1
ch01	Solyc01g089900.2	75366257	75382297	16041	PDSE035	Alpha-mannosyltransferase (AHRD V1 **** B7FU21_PHATR)%3B contains Interpro domain(s) IPR005599 Alg9-like mannosyltransferase
ch01	Solyc01g089910.2	75383651	75385711	2061	PDSE035	Flotillin domain protein (AHRD V1 ***- B8M1F1_TALSN)%3B contains Interpro domain(s) IPR001107 Band 7 protein
ch01	Solyc01g089920.2	75395143	75396847	1705	PDSE035	Bax inhibitor (AHRD V1 ***- B2LYK3_CAPAN)%3B contains Interpro domain(s) IPR006214 Uncharacterised protein family UPF0005
ch01	Solyc01g089930.1	75397952	75399664	1713	PDSE035	Riboflavin biosynthesis protein RibD (AHRD V1 *--- B7KDE3_CYAP7)%3B contains Interpro domain(s) IPR002734 Bacterial bifunctional deaminase-reductase%2C C-terminal
ch01	Solyc01g089940.1	75406996	75410338	3343	PDSE035	Bax inhibitor (AHRD V1 *-*- Q6U1L7_SOLLC)
ch01	Solyc01g089950.2	75414938	75416835	1898	PDSE035	Unknown Protein (AHRD V1)%3B contains Interpro domain(s) IPR013596 FBD
ch01	Solyc01g089960.2	75418839	75424413	5575	PDSE035	WRKY family transcription factor (AHRD V1 *-*- D7LBR5_ARALY)%3B contains Interpro domain(s) IPR003657 DNA-binding WRKY
ch01	Solyc01g089970.2	75448922	75450433	1512	PDSE035	Nucleoside diphosphate kinase (AHRD V1 ***- Q3Y5A4_SOLCH)%3B contains Interpro domain(s) IPR001564 Nucleoside diphosphate kinase%2C core
ch01	Solyc01g090350.2	75816344	75817104	761	PDSE036	Non-specific lipid-transfer protein (AHRD V1 ***- B9RD07_RICCO)%3B contains Interpro domain(s) IPR013770 Plant lipid transfer protein and hydrophobic protein%2C helical
ch01	Solyc01g090360.2	75821027	75821828	802	PDSE036	Non-specific lipid-transfer protein (AHRD V1 ***- B9RD07_RICCO)%3B contains Interpro domain(s) IPR013770 Plant lipid transfer protein and hydrophobic protein%2C helical
ch01	Solyc01g090370.1	75831429	75832094	666	PDSE036	Ethylene responsive transcription factor 1b (AHRD V1 *-*- C0J9I8_9ROSA)%3B contains Interpro domain(s) IPR001471 Pathogenesis-related transcriptional factor and ERF%2C DNA-binding
ch01	Solyc01g090380.2	75841446	75843956	2511	PDSE036	Os02g0655100 protein (Fragment) (AHRD V1 ***- Q0DZ09_ORYSJ)%3B contains Interpro domain(s) IPR018881 Uncharacterised protein family UPF0565
ch01	Solyc01g090390.1	75844142	75845929	1788	PDSE036	Pentatricopeptide repeat-containing protein (AHRD V1 ***- D7LBT2_ARALY)%3B contains Interpro domain(s) IPR002885 Pentatricopeptide repeat
ch01	Solyc01g090400.2	75846513	75847640	1128	PDSE036	EF hand family protein (AHRD V1 ***- B6T381_MAIZE)
ch01	Solyc01g090410.2	75848647	75851160	2514	PDSE036	Palmitoyl protein thioesterase family protein (AHRD V1 **** D7LRP2_ARALY)%3B contains Interpro domain(s) IPR002472 Palmitoyl protein thioesterase
ch01	Solyc01g090420.2	75851153	75866838	15686	PDSE036	Armadillo/beta-catenin repeat family protein (AHRD V1 **-- D7LBT5_ARALY)%3B contains Interpro domain(s) IPR011989 Armadillo-like helical
ch01	Solyc01g090430.2	75881820	75886628	4809	PDSE036	Cc-nbs-lrr%2C resistance protein
ch01	Solyc01g090440.2	75887262	75890317	3056	PDSE036	Unknown Protein (AHRD V1)
ch01	Solyc01g090450.2	75891415	75896855	5441	PDSE036	Actin-related protein 2/3 complex subunit 5 (AHRD V1 **** A5AQ06_VITVI)%3B contains Interpro domain(s) IPR006789 ARP2/3 complex 16 kDa subunit (p16-Arc)
ch01	Solyc01g090460.2	75898047	75900023	1977	PDSE036	Homeobox-leucine zipper protein (AHRD V1 *-*- Q39862_SOYBN)%3B contains Interpro domain(s) IPR001356 Homeobox IPR017970 Homeobox%2C conserved site
ch01	Solyc01g090470.2	75913574	75920741	7168	PDSE036	Bfr2 (AHRD V1 **-- B6JYE3_SCHJY)%3B contains Interpro domain(s) IPR012617 TRAUB
ch01	Solyc01g090480.2	75921932	75927208	5277	PDSE036	Nucleic acid binding protein (AHRD V1 **** B6UDK8_MAIZE)%3B contains Interpro domain(s) IPR018111 K Homology%2C type 1%2C subgroup
ch01	Solyc01g090490.1	75927901	75929793	1893	PDSE036	mTERF family protein (AHRD V1 **-- B6SVQ8_MAIZE)%3B contains Interpro domain(s) IPR003690 Mitochodrial transcription termination factor-related
ch01	Solyc01g090500.2	75932308	75936728	4421	PDSE036	Unknown Protein (AHRD V1)
ch01	Solyc01g090510.2	75938110	75940247	2138	PDSE036	Pentatricopeptide repeat-containing protein (AHRD V1 ***- D7LJ24_ARALY)%3B contains Interpro domain(s) IPR002885 Pentatricopeptide repeat
ch01	Solyc01g090520.2	75943849	75944256	408	PDSE036	Unknown Protein (AHRD V1)
ch01	Solyc01g090530.1	75956882	75959366	2485	PDSE036	MYB transcription factor (AHRD V1 *--* Q9FR97_ARATH)%3B contains Interpro domain(s) IPR015495 Myb transcription factor
ch01	Solyc01g090540.1	75962638	75963444	807	PDSE036	Unknown Protein (AHRD V1)
ch01	Solyc01g090550.2	75967817	75971749	3933	PDSE036	DNAJ chaperone (AHRD V1 ***- B0W7V8_CULQU)%3B contains Interpro domain(s) IPR003095 Heat shock protein DnaJ
ch01	Solyc01g090560.2	75989194	75990408	1215	PDSE036	Ethylene-responsive transcription factor 4 (AHRD V1 *-*- ERF78_ARATH)%3B contains Interpro domain(s) IPR001471 Pathogenesis-related transcriptional factor and ERF%2C DNA-binding
ch01	Solyc01g090570.1	76000081	76000596	516	PDSE036	Unknown Protein (AHRD V1)
ch01	Solyc01g090580.2	76011625	76012010	386	PDSE036	Unknown Protein (AHRD V1)
ch01	Solyc01g090590.2	76020555	76027535	6981	PDSE036	Os11g0109966 protein (Fragment) (AHRD V1 *-*- C7J8E6_ORYSJ)
ch01	Solyc01g090600.2	76030339	76031941	1603	PDSE036	Chalcone synthase 3 protein (AHRD V1 ***- D5LQ17_BRARA)%3B contains Interpro domain(s) IPR001099 Chalcone/stilbene synthase%2C N-terminal
ch01	Solyc01g090610.2	76035426	76037416	1991	PDSE036	2-oxoglutarate-dependent dioxygenase (AHRD V1 ***- B9GL06_POPTR)%3B contains Interpro domain(s) IPR005123 Oxoglutarate and iron-dependent oxygenase
ch01	Solyc01g090620.1	76037941	76038156	216	PDSE036	Ribosomal protein-like (AHRD V1 ***- Q8GVY1_ORYSJ)%3B contains Interpro domain(s) IPR006912 Protein of unknown function DUF635
ch01	Solyc01g090630.2	76044003	76046261	2259	PDSE036	2-oxoglutarate-dependent dioxygenase (AHRD V1 ***- B9GL06_POPTR)%3B contains Interpro domain(s) IPR005123 Oxoglutarate and iron-dependent oxygenase
ch01	Solyc01g090640.2	76046411	76049387	2977	PDSE036	Chromodomain helicase DNA binding protein 1-like (Predicted) (AHRD V1 **-- D3ZRY1_RAT)
ch01	Solyc01g090650.1	76049440	76059366	9927	PDSE036	Chromodomain-helicase-DNA-binding protein 1-like (AHRD V1 **-- CHD1L_HUMAN)%3B contains Interpro domain(s) IPR000330 SNF2-related
ch01	Solyc01g090660.2	76068751	76072476	3726	PDSE036	Carotenoid cleavage dioxygenase 7
ch01	Solyc01g090670.2	76076259	76086586	10328	PDSE036	Nuclear pore glycoprotein p62 (AHRD V1 *--- C0HBQ2_SALSA)%3B contains Interpro domain(s) IPR007758 Nucleoporin%2C Nsp1-like%2C C-terminal
ch01	Solyc01g090680.2	76086753	76088289	1537	PDSE036	Genomic DNA chromosome 5 TAC clone K11J9 (AHRD V1 *-*- Q9FKH0_ARATH)
ch01	Solyc01g090690.2	76088526	76099238	10713	PDSE036	Elongation factor G (AHRD V1 ***- B0SNI8_LEPBP)%3B contains Interpro domain(s) IPR004540 Translation elongation factor EFG/EF2
ch01	Solyc01g090700.2	76099361	76107876	8516	PDSE036	Enoyl-CoA-hydratase (AHRD V1 ***- Q9SE41_AVIMR)%3B contains Interpro domain(s) IPR001753 Crotonase%2C core
ch01	Solyc01g090710.2	76110717	76113403	2687	PDSE036	Malate dehydrogenase%2C cytoplasmic (AHRD V1 **** MDHC_ORYSJ)%3B contains Interpro domain(s) IPR011274 Malate dehydrogenase%2C NAD-dependent%2C cytosolic
ch01	Solyc01g090720.2	76114874	76119446	4573	PDSE036	Unknown Protein (AHRD V1)
ch01	Solyc01g090730.2	76128945	76132811	3867	PDSE036	Squamosa promoter binding protein 1 (AHRD V1 *-*- Q1MU24_PHYPA)%3B contains Interpro domain(s) IPR004333 Transcription factor%2C SBP-box
ch01	Solyc01g090740.2	76141602	76142995	1394	PDSE036	Zinc ion binding protein (AHRD V1 ***- D7LRR6_ARALY)
ch01	Solyc01g090750.2	76162903	76172451	9549	PDSE036	T-complex protein 1 subunit alpha (AHRD V1 ***- B9SF60_RICCO)%3B contains Interpro domain(s) IPR012715 T-complex protein 1%2C alpha subunit
ch01	Solyc01g090760.2	76179808	76180978	1171	PDSE036	GATA transcription factor 9 (AHRD V1 *-*- B6STZ1_MAIZE)%3B contains Interpro domain(s) IPR016679 Transcription factor%2C GATA%2C plant
ch01	Solyc01g090770.2	76182282	76188354	6073	PDSE036	Unknown Protein (AHRD V1)%3B contains Interpro domain(s) IPR016803 Uncharacterised conserved protein UCP022280
ch01	Solyc01g090780.2	76194068	76219340	25273	PDSE036	Ccr4-Not transcription complex subunit (AHRD V1 *--* C5G9N0_AJEDR)%3B contains Interpro domain(s) IPR007196 CCR4-Not complex component%2C Not1
ch01	Solyc01g090790.2	76228389	76233064	4676	PDSE036	BHLH transcription factor (AHRD V1 *-** B6TXR4_MAIZE)%3B contains Interpro domain(s) IPR001092 Basic helix-loop-helix dimerisation region bHLH
ch01	Solyc01g090800.2	76269467	76270584	1118	PDSE036	Cyclin-dependent kinase (AHRD V1 **** A6YTD1_CUCME)%3B contains Interpro domain(s) IPR012389 Negative regulatory factor PREG
ch01	Solyc01g090810.2	76281992	76283974	1983	PDSE036	Expansin protein (AHRD V1 ***- Q14F61_WHEAT)%3B contains Interpro domain(s) IPR007112 Expansin 45%2C endoglucanase-like
ch01	Solyc01g090820.1	76287385	76288548	1164	PDSE036	Expansin B1 (AHRD V1 ***- C8CC40_RAPSA)%3B contains Interpro domain(s) IPR007112 Expansin 45%2C endoglucanase-like
ch01	Solyc01g090830.2	76291388	76293073	1686	PDSE036	Zinc finger family protein (AHRD V1 *-*- D7MD22_ARALY)%3B contains Interpro domain(s) IPR007087 Zinc finger%2C C2H2-type
ch01	Solyc01g090840.2	76304117	76306164	2048	PDSE036	Cys2/His2 zinc-finger transcription factor (AHRD V1 **** Q4U316_SILLA)%3B contains Interpro domain(s) IPR007087 Zinc finger%2C C2H2-type
ch01	Solyc01g090850.2	76318364	76327292	8929	PDSE036	Unknown Protein (AHRD V1)%3B contains Interpro domain(s) IPR003604 Zinc finger%2C U1-type
ch01	Solyc01g090860.2	76330161	76348155	17995	PDSE036	Poly(A) RNA polymerase protein 1 (AHRD V1 *--- TRF5_YEAST)%3B contains Interpro domain(s) IPR002934 Nucleotidyltransferase
ch01	Solyc01g090870.1	76350142	76350666	525	PDSE036	ATOFP17/OFP17 (AHRD V1 ***- D7LBN3_ARALY)
ch01	Solyc01g090880.2	76350870	76353734	2865	PDSE036	Holliday junction resolvase (AHRD V1 ***- B6TEN1_MAIZE)%3B contains Interpro domain(s) IPR005227 Resolvase%2C holliday junction-type%2C YqgF-like
ch01	Solyc01g090890.2	76355582	76358021	2440	PDSE036	Xenotropic and polytropic retrovirus receptor (AHRD V1 **-- B2GU54_XENTR)%3B contains Interpro domain(s) IPR004331 SPX%2C N-terminal
ch01	Solyc01g090900.2	76374975	76376193	1219	PDSE036	Unknown Protein (AHRD V1)
ch01	Solyc01g090910.2	76377586	76382694	5109	PDSE036	Vesicle-associated membrane protein-associated protein A (AHRD V1 ***- B6UGD8_MAIZE)%3B contains Interpro domain(s) IPR016763 Vesicle-associated membrane protein
ch01	Solyc01g090920.2	76382960	76386709	3750	PDSE036	EF hand family protein (AHRD V1 ***- B6TBW8_MAIZE)%3B contains Interpro domain(s) IPR011992 EF-Hand type
ch01	Solyc01g090940.2	76390782	76401233	10452	PDSE036	Phosphatidate cytidylyltransferase (AHRD V1 **** B9RD70_RICCO)%3B contains Interpro domain(s) IPR000374 Phosphatidate cytidylyltransferase
ch01	Solyc01g090950.2	76416878	76419772	2895	PDSE036	GRAS family transcription factor (AHRD V1 **-- B9GPD0_POPTR)%3B contains Interpro domain(s) IPR005202 GRAS transcription factor
ch01	Solyc01g090960.1	76435187	76436001	815	PDSE036	Unknown Protein (AHRD V1)
ch01	Solyc01g090970.2	76437205	76438150	946	PDSE036	Cortical cell-delineating protein (AHRD V1 **-- B6UGA2_MAIZE)%3B contains Interpro domain(s) IPR013770 Plant lipid transfer protein and hydrophobic protein%2C helical
ch01	Solyc01g090980.1	76438872	76439441	570	PDSE036	Unknown Protein (AHRD V1)
ch01	Solyc01g090990.2	76442172	76448800	6629	PDSE036	Vesicle-associated membrane protein-associated protein (AHRD V1 ***- Q1ANA7_WHEAT)%3B contains Interpro domain(s) IPR016763 Vesicle-associated membrane protein
ch01	Solyc01g091000.2	76462988	76464294	1307	PDSE036	Zinc ion binding protein (AHRD V1 **-* D7KGI2_ARALY)%3B contains Interpro domain(s) IPR006734 Protein of unknown function DUF597
ch01	Solyc01g091010.2	76475369	76478983	3615	PDSE036	YABBY-like transcription factor CRABS CLAW-like protein (AHRD V1 **-* Q6SRZ7_ANTMA)%3B contains Interpro domain(s) IPR006780 YABBY protein
ch01	Solyc01g091020.2	76486794	76494482	7689	PDSE036	Golgi SNAP receptor complex member 1 (AHRD V1 **** B5X829_SALSA)%3B contains Interpro domain(s) IPR007705 Vesicle transport v-SNARE
ch01	Solyc01g091150.2	76490525	76609260	118736	PDSE036	Golgi SNAP receptor complex member 1 (AHRD V1 **** Q91VU9_MOUSE)%3B contains Interpro domain(s) IPR007705 Vesicle transport v-SNARE
ch01	Solyc01g091030.2	76507949	76509039	1091	PDSE036	Auxin-responsive family protein (AHRD V1 ***- D7LRT5_ARALY)%3B contains Interpro domain(s) IPR003676 Auxin responsive SAUR protein
ch01	Solyc01g091040.2	76522304	76525396	3093	PDSE036	Cysteine-rich repeat secretory protein 15 (AHRD V1 ***- CRR15_ARATH)%3B contains Interpro domain(s) IPR002902 Protein of unknown function DUF26
ch01	Solyc01g091050.2	76528228	76531144	2917	PDSE036	Pectinesterase (AHRD V1 ***- B9RD90_RICCO)%3B contains Interpro domain(s) IPR000070 Pectinesterase%2C catalytic
ch01	Solyc01g091060.1	76546392	76549258	2867	PDSE036	Pectinesterase (AHRD V1 ***- B9RD91_RICCO)%3B contains Interpro domain(s) IPR000070 Pectinesterase%2C catalytic
ch01	Solyc01g091070.2	76550313	76559336	9024	PDSE036	Methionine aminopeptidase (AHRD V1 ***- B9RD92_RICCO)%3B contains Interpro domain(s) IPR002467 Peptidase M24A%2C methionine aminopeptidase%2C subfamily 1
ch01	Solyc01g091080.2	76559722	76569026	9305	PDSE036	Tubulin-specific chaperone D (AHRD V1 **** C0H9S8_SALSA)%3B contains Interpro domain(s) IPR016024 Armadillo-type fold
ch01	Solyc01g091090.2	76567701	76573808	6108	PDSE036	Beta-tubulin cofactor-like protein (AHRD V1 ***- Q9LZY9_ARATH)%3B contains Interpro domain(s) IPR016024 Armadillo-type fold
ch01	Solyc01g091100.2	76575646	76576533	888	PDSE036	Pectinesterase (AHRD V1 **** B7SIX2_9CONI)%3B contains Interpro domain(s) IPR006501 Pectinesterase inhibitor
ch01	Solyc01g091110.2	76583261	76584010	750	PDSE036	Pectinesterase/pectinesterase inhibitor 3 (AHRD V1 **** PME3_ARATH)%3B contains Interpro domain(s) IPR006501 Pectinesterase inhibitor
ch01	Solyc01g091120.2	76585783	76587387	1605	PDSE036	Os03g0825600 protein (Fragment) (AHRD V1 ***- Q0DM67_ORYSJ)%3B contains Interpro domain(s) IPR006943 Protein of unknown function DUF641%2C plant
ch01	Solyc01g091130.2	76596420	76600448	4029	PDSE036	Nitroreductase (AHRD V1 ***- Q2WAQ2_MAGSA)%3B contains Interpro domain(s) IPR000415 Nitroreductase-like
ch01	Solyc01g091140.2	76596747	76604991	8245	PDSE036	Nitroreductase (AHRD V1 **-- Q2WAQ2_MAGSA)
ch01	Solyc01g091160.2	76612669	76617028	4360	PDSE036	Agmatinase (AHRD V1 ***- Q1IPT1_ACIBL)%3B contains Interpro domain(s) IPR006035 Ureohydrolase
ch01	Solyc01g091170.2	76623898	76626116	2219	PDSE036	Agmatinase (AHRD V1 ***- Q1IPT1_ACIBL)%3B contains Interpro domain(s) IPR016160 Aldehyde dehydrogenase%2C conserved site IPR006035 Ureohydrolase
ch01	Solyc01g091180.2	76626787	76631774	4988	PDSE036	Peptide transporter-like protein (AHRD V1 **-* Q9SVS9_ARATH)%3B contains Interpro domain(s) IPR000109 TGF-beta receptor%2C type I/II extracellular region
ch01	Solyc01g091190.2	76636517	76643146	6630	PDSE036	3-phosphoshikimate 1-carboxyvinyltransferase (AHRD V1 ***- Q30CZ8_FAGSY)%3B contains Interpro domain(s) IPR001986 3-phosphoshikimate 1-carboxyvinyltransferase%2C core
ch01	Solyc01g091200.2	76648646	76650521	1876	PDSE036	NAD dependent epimerase/dehydratase family protein expressed (AHRD V1 ***- Q2MJA7_ORYSJ)%3B contains Interpro domain(s) IPR016040 NAD(P)-binding domain
ch01	Solyc01g091210.2	76652503	76658043	5541	PDSE036	tRNA 2%26apos-phosphotransferase (AHRD V1 ***- B6K5D9_SCHJY)%3B contains Interpro domain(s) IPR002745 Phosphotransferase KptA/Tpt1
ch01	Solyc01g091220.2	76658791	76661150	2360	PDSE036	40S ribosomal protein S13 (AHRD V1 ***- D7LRU2_ARALY)%3B contains Interpro domain(s) IPR000589 Ribosomal protein S15
ch01	Solyc01g091230.2	76667116	76670365	3250	PDSE036	Receptor like kinase%2C RLK
ch01	Solyc01g091240.2	76671874	76674001	2128	PDSE036	Pentatricopeptide repeat-containing protein (AHRD V1 ***- D7KHY5_ARALY)%3B contains Interpro domain(s) IPR002885 Pentatricopeptide repeat
ch01	Solyc01g091250.2	76677735	76678734	1000	PDSE036	Unknown Protein (AHRD V1)%3B contains Interpro domain(s) IPR009902 Protein of unknown function DUF1442
ch01	Solyc01g091260.2	76682184	76686338	4155	PDSE036	AT2G45380 protein (Fragment) (AHRD V1 *-*- B9DGW8_ARATH)
ch01	Solyc01g091270.2	76686901	76689861	2961	PDSE036	AT2G45380 protein (Fragment) (AHRD V1 ***- B9DGW8_ARATH)
ch01	Solyc01g091280.2	76690149	76696033	5885	PDSE036	Palmitoyltransferase PFA4 (AHRD V1 **** A8N304_COPC7)%3B contains Interpro domain(s) IPR001594 Zinc finger%2C DHHC-type
ch01	Solyc01g091290.2	76699329	76703501	4173	PDSE036	Sec1-5 syntaxin-binding protein (AHRD V1 **-- Q3SEP8_PARTE)%3B contains Interpro domain(s) IPR001619 Sec1-like protein
ch01	Solyc01g091300.2	76703040	76708743	5704	PDSE036	Sec1-4 syntaxin-binding protein (AHRD V1 **-* Q3SEP7_PARTE)%3B contains Interpro domain(s) IPR001619 Sec1-like protein
ch01	Solyc01g091310.2	76711331	76720741	9411	PDSE036	WD-40 repeat protein (AHRD V1 **-- B2IZJ6_NOSP7)%3B contains Interpro domain(s) IPR017986 WD40 repeat%2C region
ch01	Solyc01g091320.2	76721907	76724984	3078	PDSE036	Sterol 4-alpha-methyl-oxidase 2 (AHRD V1 **** D7KH21_ARALY)%3B contains Interpro domain(s) IPR006694 Fatty acid hydroxylase
ch01	Solyc01g091330.2	76737024	76743229	6206	PDSE036	Maleylacetoacetate isomerase/glutathione S-transferase (AHRD V1 ***- C9Q4X6_9VIBR)%3B contains Interpro domain(s) IPR005955 Maleylacetoacetate isomerase
ch01	Solyc01g091340.2	76744237	76752129	7893	PDSE036	Peptidyl-prolyl cis-trans isomerase (AHRD V1 *-*- Q7VAT7_PROMA)%3B contains Interpro domain(s) IPR001179 Peptidyl-prolyl cis-trans isomerase%2C FKBP-type
ch01	Solyc01g091350.2	76753032	76759212	6181	PDSE036	ATP-dependent DNA helicase 2 subunit KU80 (AHRD V1 **-* KU80_ARATH)%3B contains Interpro domain(s) IPR016194 Spen Paralogue and Orthologue C-terminal-like
ch01	Solyc01g091360.2	76760306	76762718	2413	PDSE036	Homology to unknown gene (AHRD V1 ***- Q00VP3_OSTTA)%3B contains Interpro domain(s) IPR010865 Protein of unknown function DUF1499
ch01	Solyc01g091370.2	76763370	76767771	4402	PDSE036	AT-hook motif nuclear localized protein 1 (AHRD V1 ***- Q8VYJ2_ARATH)%3B contains Interpro domain(s) IPR005175 Protein of unknown function DUF296
ch01	Solyc01g091380.2	76771258	76775467	4210	PDSE036	Microtubule-associated protein MAP65-1a (AHRD V1 **** Q9FEV9_TOBAC)%3B contains Interpro domain(s) IPR007145 MAP65/ASE1
ch01	Solyc01g091390.2	76778729	76784064	5336	PDSE036	Unknown Protein (AHRD V1)
ch01	Solyc01g091400.2	76793684	76795990	2307	PDSE036	LOB domain protein 31 (AHRD V1 *-*- D7M5R7_ARALY)%3B contains Interpro domain(s) IPR004883 Lateral organ boundaries%2C LOB
ch01	Solyc01g091410.2	76798424	76800244	1821	PDSE036	Acetyl esterase (AHRD V1 *--- AES_ECOLC)%3B contains Interpro domain(s) IPR013094 Alpha/beta hydrolase fold-3
ch01	Solyc01g091420.1	76810419	76814829	4411	PDSE036	LOB domain protein 30 (AHRD V1 ***- D7M5R6_ARALY)%3B contains Interpro domain(s) IPR004883 Lateral organ boundaries%2C LOB
ch01	Solyc01g091430.1	76817819	76818412	594	PDSE036	ATP-dependent DNA helicase 2 subunit KU80 (AHRD V1 **-- KU80_ARATH)%3B contains Interpro domain(s) IPR014893 Ku%2C C-terminal
ch01	Solyc01g091440.2	76818586	76819785	1200	PDSE036	ATP-dependent DNA helicase 2 subunit KU80 (AHRD V1 ***- KU80_ORYSJ)
ch01	Solyc01g091450.2	76821359	76826601	5243	PDSE036	Pentatricopeptide repeat-containing protein (AHRD V1 ***- D7KP55_ARALY)%3B contains Interpro domain(s) IPR002885 Pentatricopeptide repeat
ch01	Solyc01g091460.2	76828686	76841837	13152	PDSE036	ARF guanine-nucleotide exchange factor 2 (AHRD V1 *--* GEA2_YEAST)%3B contains Interpro domain(s) IPR000904 SEC7-like
ch01	Solyc01g091470.2	76860856	76862402	1547	PDSE036	AT-hook DNA-binding protein (Fragment) (AHRD V1 *--* A1DR81_CATRO)%3B contains Interpro domain(s) IPR014476 Predicted AT-hook DNA-binding
ch01	Solyc01g091480.2	76867639	76877375	9737	PDSE036	Kinesin (AHRD V1 *-*- D2VUW4_NAEGR)%3B contains Interpro domain(s) IPR001752 Kinesin%2C motor region
ch01	Solyc01g091490.2	76880854	76882051	1198	PDSE036	Unknown Protein (AHRD V1)
ch01	Solyc01g091500.2	76885279	76893140	7862	PDSE036	Forkhead-associated domain-containing protein (AHRD V1 ***- D7LCJ5_ARALY)%3B contains Interpro domain(s) IPR000253 Forkhead-associated
ch01	Solyc01g091510.2	76895097	76901949	6853	PDSE036	Ankyrin repeat and zinc finger domain containing protein 1 (AHRD V1 ***- B2WH31_PYRTR)%3B contains Interpro domain(s) IPR002110 Ankyrin
ch01	Solyc01g091520.2	76904829	76905887	1059	PDSE036	Enoyl-CoA hydratase/isomerase family protein (AHRD V1 **** D7KSC7_ARALY)%3B contains Interpro domain(s) IPR001753 Crotonase%2C core
ch01	Solyc01g091530.2	76909578	76911211	1634	PDSE036	Fasciclin-like arabinogalactan protein 13 (AHRD V1 ***- A9XTL8_GOSHI)%3B contains Interpro domain(s) IPR000782 FAS1 domain
ch01	Solyc01g091540.1	76917403	76920198	2796	PDSE036	Growth-regulating factor 12 (AHRD V1 *--- Q6AWX7_ORYSJ)%3B contains Interpro domain(s) IPR014977 WRC
ch01	Solyc01g091550.2	76927152	76930016	2865	PDSE036	Thioesterase family protein (AHRD V1 **** B6UFY3_MAIZE)%3B contains Interpro domain(s) IPR006683 Thioesterase superfamily
ch01	Solyc01g091560.2	76930674	76931868	1195	PDSE036	Thioesterase family protein (AHRD V1 **** D7LS72_ARALY)%3B contains Interpro domain(s) IPR006683 Thioesterase superfamily
ch01	Solyc01g091570.2	76932757	76933910	1154	PDSE036	Thioesterase family protein (AHRD V1 **** D7LS72_ARALY)%3B contains Interpro domain(s) IPR006683 Thioesterase superfamily
ch01	Solyc01g091580.2	76934096	76939715	5620	PDSE036	Signal recognition particle-docking protein FtsY (AHRD V1 ***- A7H885_ANADF)%3B contains Interpro domain(s) IPR004390 Cell division transporter substrate-binding protein FtsY
ch01	Solyc01g091590.2	76943808	76944592	785	PDSE036	SRC2 protein (AHRD V1 ***- A7XAJ8_9CONI)%3B contains Interpro domain(s) IPR000008 C2 calcium-dependent membrane targeting
ch01	Solyc01g091600.2	76945255	76949653	4399	PDSE036	RING finger family protein (AHRD V1 *-*- D6RU92_SILLA)%3B contains Interpro domain(s) IPR018957 Zinc finger%2C C3HC4 RING-type
ch01	Solyc01g091610.1	76952592	76957268	4677	PDSE036	Pentatricopeptide repeat-containing protein (AHRD V1 ***- D7LS65_ARALY)%3B contains Interpro domain(s) IPR002885 Pentatricopeptide repeat
ch01	Solyc01g091620.2	76958019	76962224	4206	PDSE036	Glycogen synthase kinase (AHRD V1 **** C7AE95_SOYBN)%3B contains Interpro domain(s) IPR002290 Serine/threonine protein kinase
ch01	Solyc01g091630.2	76982217	76987692	5476	PDSE036	Homeobox-leucine zipper protein ATHB-9 (AHRD V1 *-*- ATBH9_ARATH)%3B contains Interpro domain(s) IPR002913 Lipid-binding START
ch01	Solyc01g091640.2	76996514	77003708	7195	PDSE036	Dehydration responsive protein (AHRD V1 ***- C0JJG7_SOYBN)%3B contains Interpro domain(s) IPR004159 Protein of unknown function DUF248%2C methyltransferase putative
ch01	Solyc01g091650.2	77004990	77009999	5010	PDSE036	COP9 signalosome complex subunit 1 (AHRD V1 ***- B6THB6_MAIZE)%3B contains Interpro domain(s) IPR019585 26S proteasome%2C regulatory subunit Rpn7
ch01	Solyc01g091660.2	77016320	77017458	1139	PDSE036	Alcohol dehydrogenase (Fragment) (AHRD V1 ***- Q6R4X9_ZEAMM)%3B contains Interpro domain(s) IPR002347 Glucose/ribitol dehydrogenase
ch01	Solyc01g091670.2	77024365	77026001	1637	PDSE036	Progesterone 5-beta-reductase (AHRD V1 ***- D6N9X0_NEROL)%3B contains Interpro domain(s) IPR016040 NAD(P)-binding domain
ch01	Solyc01g091680.2	77028909	77029228	320	PDSE036	Ulp1 protease family C-terminal catalytic domain containing protein (AHRD V1 ***- Q60D46_SOLDE)
ch01	Solyc01g091690.2	77031346	77036001	4656	PDSE036	Dehydration-responsive family protein (AHRD V1 **-- D7M5L0_ARALY)%3B contains Interpro domain(s) IPR004159 Protein of unknown function DUF248%2C methyltransferase putative
ch01	Solyc01g091700.2	77059070	77061042	1973	PDSE036	F-box protein PP2-B1 (AHRD V1 ***- PP2B1_ARATH)%3B contains Interpro domain(s) IPR001810 Cyclin-like F-box
ch01	Solyc01g091710.2	77067916	77072922	5007	PDSE036	F-box family protein (AHRD V1 ***- B9IC68_POPTR)
ch01	Solyc01g091720.2	77073061	77079618	6558	PDSE036	F-box family protein (AHRD V1 ***- B9IC68_POPTR)
ch01	Solyc01g091730.2	77079559	77081265	1707	PDSE036	Peroxisomal membrane protein 11-5 (AHRD V1 ***- PX115_ORYSJ)%3B contains Interpro domain(s) IPR008733 Peroxisomal biogenesis factor 11
ch01	Solyc01g091740.2	77085765	77088074	2310	PDSE036	Armadillo/beta-catenin repeat family protein (AHRD V1 **-- D7LD78_ARALY)%3B contains Interpro domain(s) IPR011989 Armadillo-like helical
ch01	Solyc01g091750.2	77096104	77100887	4784	PDSE036	Arginine/serine-rich splicing factor (AHRD V1 ***- D8L816_9POAL)%3B contains Interpro domain(s) IPR012677 Nucleotide-binding%2C alpha-beta plait
ch01	Solyc01g091760.2	77102050	77103010	961	PDSE036	Ethylene responsive transcription factor 2a (AHRD V1 *-*- C0J9I7_9ROSA)%3B contains Interpro domain(s) IPR001471 Pathogenesis-related transcriptional factor and ERF%2C DNA-binding
ch01	Solyc01g091770.2	77108483	77111321	2839	PDSE036	Ring H2 finger protein (AHRD V1 *-*- D9ZHD8_HYPPE)%3B contains Interpro domain(s) IPR018957 Zinc finger%2C C3HC4 RING-type
ch01	Solyc01g091780.2	77112343	77117902	5560	PDSE036	Fructosamine kinase family protein (AHRD V1 ***- D7LS54_ARALY)%3B contains Interpro domain(s) IPR016477 Fructosamine/Ketosamine-3-kinase
ch01	Solyc01g091790.2	77118580	77119211	632	PDSE036	Unknown Protein (AHRD V1)
ch01	Solyc01g091800.2	77119410	77125807	6398	PDSE036	Ribosomal RNA small subunit methyltransferase A (AHRD V1 ***- D6YS21_WADCW)%3B contains Interpro domain(s) IPR011530 rRNA adenine dimethylase
ch01	Solyc01g091810.1	77126098	77128541	2444	PDSE036	Response regulator 10 (AHRD V1 *-*- Q948L2_MAIZE)%3B contains Interpro domain(s) IPR006447 Myb-like DNA-binding region%2C SHAQKYF class
ch01	Solyc01g091820.2	77129836	77135609	5774	PDSE036	Flap structure-specific endonuclease (AHRD V1 *-** D7DTU0_METV3)%3B contains Interpro domain(s) IPR006084 DNA repair protein (XPGC)/yeast Rad
ch01	Solyc01g091830.2	77142469	77144729	2261	PDSE036	Unknown Protein (AHRD V1)
ch01	Solyc01g091840.2	77152790	77155787	2998	PDSE036	3%26apos-phosphoadenosine 5%26apos-phosphosulfate transporter 1 (AHRD V1 **** B2BMP5_CANFA)%3B contains Interpro domain(s) IPR013657 UAA transporter
ch01	Solyc01g091850.2	77156850	77158091	1242	PDSE036	Integral membrane protein (AHRD V1 ***- Q22DU5_TETTH)%3B contains Interpro domain(s) IPR008217 Protein of unknown function DUF125%2C transmembrane
ch01	Solyc01g091860.2	77158275	77165014	6740	PDSE036	SET domain-containing protein (AHRD V1 ***- D7KP61_ARALY)%3B contains Interpro domain(s) IPR001214 SET
ch01	Solyc01g091870.2	77173358	77180168	6811	PDSE036	Major facilitator superfamily domain-containing protein 8 (AHRD V1 *--- MFSD8_XENLA)%3B contains Interpro domain(s) IPR004331 SPX%2C N-terminal
ch01	Solyc01g091880.2	77181467	77186744	5278	PDSE036	ATPase (AHRD V1 ***- D3E0U6_METRM)%3B contains Interpro domain(s) IPR003348 ATPase%2C anion-transporting
ch01	Solyc01g091890.2	77187458	77190241	2784	PDSE036	Ubiquitin-related modifier 1 homolog (AHRD V1 ***- C1BWZ5_ESOLU)%3B contains Interpro domain(s) IPR015221 Ubiquitin related modifier 1
ch01	Solyc01g091900.2	77191847	77197847	6001	PDSE036	Peroxisomal membrane protein PEX16 (AHRD V1 ***- B0XLA6_CULQU)%3B contains Interpro domain(s) IPR013919 Peroxisome membrane protein%2C Pex16
ch01	Solyc01g091910.2	77200212	77210933	10722	PDSE036	Phospholipase D (AHRD V1 **** Q9XGT0_GOSHI)%3B contains Interpro domain(s) IPR011402 Phospholipase D%2C plant
ch01	Solyc01g091920.2	77214251	77216739	2489	PDSE036	Subtilisin-like protease (AHRD V1 **-- A9XG40_TOBAC)%3B contains Interpro domain(s) IPR015500 Peptidase S8%2C subtilisin-related
ch01	Solyc01g091930.2	77226189	77231536	5348	PDSE036	Subtilisin-like serine protease (AHRD V1 **-- Q8L7D2_ARATH)%3B contains Interpro domain(s) IPR015500 Peptidase S8%2C subtilisin-related
ch01	Solyc01g091940.2	77231547	77235545	3999	PDSE036	CRS2-associated factor 1%2C chloroplastic (AHRD V1 ***- CAF1P_ARATH)%3B contains Interpro domain(s) IPR001890 RNA-binding%2C CRM domain
ch01	Solyc01g091950.2	77242437	77253671	11235	PDSE036	1-acylglycerophosphocholine O-acyltransferase 1 (AHRD V1 **** PCAT1_DROME)%3B contains Interpro domain(s) IPR002123 Phospholipid/glycerol acyltransferase
ch01	Solyc01g092950.2	77256458	77258654	2197	PDSE036	MADS-box transcription factor 2 (AHRD V1 **** D1MFS7_HEVBR)%3B contains Interpro domain(s) IPR002487 Transcription factor%2C K-box
ch01	Solyc01g093960.2	77295932	77301086	5155	PDSE036	MADS box transcription factor (AHRD V1 ***- Q2NNC0_ELAGV)%3B contains Interpro domain(s) IPR002487 Transcription factor%2C K-box
ch01	Solyc01g093970.2	77312543	77315441	2899	PDSE036	Glycosyltransferase (AHRD V1 **-- B9IC41_POPTR)%3B contains Interpro domain(s) IPR002495 Glycosyl transferase%2C family 8
ch01	Solyc01g093980.2	77317302	77319319	2018	PDSE036	Gibberellin 20-oxidase 4 (AHRD V1 ***- B2MWW5_SOLLC)%3B contains Interpro domain(s) IPR005123 Oxoglutarate and iron-dependent oxygenase
ch01	Solyc01g093990.2	77328742	77330509	1768	PDSE036	Glyoxylate reductase/hydroxypyruvate reductase (AHRD V1 ***- GRHPR_HUMAN)%3B contains Interpro domain(s) IPR006140 D-isomer specific 2-hydroxyacid dehydrogenase%2C NAD-binding
ch01	Solyc01g094000.2	77331399	77342103	10705	PDSE036	Poly(A) RNA polymerase (AHRD V1 *--- B6K2B5_SCHJY)%3B contains Interpro domain(s) IPR002058 PAP/25A-associated
ch01	Solyc01g094010.2	77343777	77345945	2169	PDSE036	CXE carboxylesterase (AHRD V1 **-- Q0ZPW6_9ROSA)%3B contains Interpro domain(s) IPR013094 Alpha/beta hydrolase fold-3
ch01	Solyc01g094020.2	77351268	77353428	2161	PDSE036	Receptor kinase-like protein (AHRD V1 *-*- Q9STJ8_ARATH)%3B contains Interpro domain(s) IPR002290 Serine/threonine protein kinase
ch01	Solyc01g094030.2	77358539	77370893	12355	PDSE036	Syt1 synaptotagmin Ca2+-dependent lipid-binding protein putati (IC) (AHRD V1 *--* Q01EW7_OSTTA)%3B contains Interpro domain(s) IPR018029 C2 membrane targeting protein
ch01	Solyc01g094040.2	77372507	77374920	2414	PDSE036	Plastocyanin-like domain containing protein expressed (AHRD V1 **-- Q2QRP3_ORYSJ)%3B contains Interpro domain(s) IPR003245 Plastocyanin-like
ch01	Solyc01g094050.1	77379164	77387387	8224	PDSE036	Os04g0555600 protein (Fragment) (AHRD V1 ***- Q0JB55_ORYSJ)
ch01	Solyc01g094060.2	77390869	77416002	25134	PDSE036	Beige/BEACH domain containing protein (AHRD V1 *--- A8PYX1_BRUMA)%3B contains Interpro domain(s) IPR000409 Beige/BEACH
ch01	Solyc01g094070.2	77418718	77420479	1762	PDSE036	Dihydroflavonol 4-reductase family (AHRD V1 **** D7LCI9_ARALY)%3B contains Interpro domain(s) IPR016040 NAD(P)-binding domain
ch01	Solyc01g094080.2	77420534	77423172	2639	PDSE036	Cytochrome P450
ch01	Solyc01g094090.2	77433501	77439088	5588	PDSE036	Enoyl-CoA-hydratase (AHRD V1 ***- Q9SE41_AVIMR)%3B contains Interpro domain(s) IPR001753 Crotonase%2C core
ch01	Solyc01g094100.2	77440904	77443601	2698	PDSE036	Cytochrome P450
ch01	Solyc01g094110.2	77444770	77446704	1935	PDSE036	Legumin 11S-globulin (AHRD V1 **-- Q39770_GINBI)%3B contains Interpro domain(s) IPR011051 Cupin%2C RmlC-type
ch01	Solyc01g094120.2	77448285	77450815	2531	PDSE036	Cytochrome P450
ch01	Solyc01g094130.2	77451518	77454083	2566	PDSE036	Cytochrome P450
ch01	Solyc01g094140.2	77454896	77457532	2637	PDSE036	Cytochrome P450
ch01	Solyc01g094150.2	77458346	77468495	10150	PDSE036	26S protease regulatory subunit 6A (AHRD V1 *--- PRS6A_RAT)%3B contains Interpro domain(s) IPR003959 ATPase%2C AAA-type%2C core
ch01	Solyc01g094160.1	77476068	77476481	414	PDSE036	Unknown Protein (AHRD V1)
ch01	Solyc01g094170.2	77502185	77507721	5537	PDSE036	Digalactosyldiacylglycerol synthase 2%2C chloroplastic (AHRD V1 ***- DGDG2_LOTJA)%3B contains Interpro domain(s) IPR001296 Glycosyl transferase%2C group 1
ch01	Solyc01g094180.2	77510177	77512475	2299	PDSE036	Unknown Protein (AHRD V1)
ch01	Solyc01g094190.2	77513558	77517921	4364	PDSE036	dTDP-4-dehydrorhamnose reductase (AHRD V1 ***- D7VML6_9SPHI)%3B contains Interpro domain(s) IPR016040 NAD(P)-binding domain
ch01	Solyc01g094200.2	77521221	77531982	10762	PDSE036	NAD-dependent malic enzyme 2 (AHRD V1 ***- C2WKU6_BACCE)%3B contains Interpro domain(s) IPR012302 Malic enzyme%2C NAD-binding
ch01	Solyc01g094210.2	77532371	77534840	2470	PDSE036	Carbonyl reductase 3 (AHRD V1 **** B6TRS7_MAIZE)%3B contains Interpro domain(s) IPR002347 Glucose/ribitol dehydrogenase
ch01	Solyc01g094220.2	77540207	77542985	2779	PDSE036	Carbonyl reductase 3 (AHRD V1 **** B6TRS7_MAIZE)%3B contains Interpro domain(s) IPR002347 Glucose/ribitol dehydrogenase
ch01	Solyc01g094230.2	77543955	77551043	7089	PDSE036	Protein phosphatase-2C (AHRD V1 *-*- O82469_MESCR)%3B contains Interpro domain(s) IPR015655 Protein phosphatase 2C
ch01	Solyc01g094240.2	77551469	77553574	2106	PDSE036	Short-chain dehydrogenase/reductase (AHRD V1 ***- B0KZQ5_CAPAN)%3B contains Interpro domain(s) IPR002347 Glucose/ribitol dehydrogenase
ch01	Solyc01g094250.2	77556340	77558144	1805	PDSE036	Short-chain dehydrogenase/reductase (AHRD V1 ***- B0KZQ5_CAPAN)%3B contains Interpro domain(s) IPR002347 Glucose/ribitol dehydrogenase
ch01	Solyc01g094260.2	77565592	77569466	3875	PDSE036	Short-chain dehydrogenase/reductase (AHRD V1 ***- B0KZQ5_CAPAN)%3B contains Interpro domain(s) IPR002347 Glucose/ribitol dehydrogenase
ch01	Solyc01g094270.2	77571339	77574562	3224	PDSE036	Carbonyl reductase 1 (AHRD V1 **** B6U607_MAIZE)%3B contains Interpro domain(s) IPR002347 Glucose/ribitol dehydrogenase
ch01	Solyc01g094280.2	77576917	77580139	3223	PDSE036	FolD bifunctional protein (AHRD V1 ***- B6TJF9_MAIZE)%3B contains Interpro domain(s) IPR000672 Tetrahydrofolate dehydrogenase/cyclohydrolase
ch01	Solyc01g094290.2	77580564	77591455	10892	PDSE036	Glutathione-regulated potassium-efflux system protein (AHRD V1 *-*- B3CM92_WOLPP)%3B contains Interpro domain(s) IPR004771 K+/H+ exchanger
ch01	Solyc01g094300.1	77593351	77594120	770	PDSE036	PRP31 pre-mRNA processing factor 31 homolog (Predicted) (AHRD V1 *--- B1MTX8_CALMO)%3B contains Interpro domain(s) IPR002687 Pre-mRNA processing ribonucleoprotein%2C binding region
ch01	Solyc01g094310.1	77594179	77594454	276	PDSE036	U4/U6 small nuclear ribonucleoprotein Prp31 (AHRD V1 ***- D0MZW3_PHYIN)%3B contains Interpro domain(s) IPR012976 NOSIC
ch01	Solyc01g094320.2	77600987	77603710	2724	PDSE036	Cysteine and glycine-rich protein 3 (AHRD V1 **-- D2SQP3_PIG)%3B contains Interpro domain(s) IPR001781 Zinc finger%2C LIM-type
ch01	Solyc01g094330.2	77606607	77612796	6190	PDSE036	Expressed protein with function in citronellol catabolism (AHRD V1 **-- C0VQA1_9GAMM)%3B contains Interpro domain(s) IPR010839 Protein of unknown function DUF1446
ch01	Solyc01g094340.2	77617107	77622316	5210	PDSE036	Acetyl-coenzyme A carboxylase carboxyl transferase subunit alpha (AHRD V1 *-*- A0YRC5_LYNSP)%3B contains Interpro domain(s) IPR001095 Acetyl-CoA carboxylase%2C alpha subunit
ch01	Solyc01g094350.2	77623372	77632344	8973	PDSE036	ATP-dependent RNA Helicase (AHRD V1 ***- Q7PDT0_PLAYO)%3B contains Interpro domain(s) IPR011545 DNA/RNA helicase%2C DEAD/DEAH box type%2C N-terminal
ch01	Solyc01g094360.2	77639294	77641524	2231	PDSE036	MYB transcription factor (AHRD V1 *-** Q6R098_ARATH)%3B contains Interpro domain(s) IPR015495 Myb transcription factor
ch01	Solyc01g094370.2	77641584	77645425	3842	PDSE036	Remorin 2 (AHRD V1 ***- Q9XEX9_SOLLC)%3B contains Interpro domain(s) IPR005516 Remorin%2C C-terminal region
ch01	Solyc01g094380.2	77653952	77658616	4665	PDSE036	Glycosyltransferase CAZy family GT90 (Fragment) (AHRD V1 **-- D8SQN9_SELML)%3B contains Interpro domain(s) IPR008539 Protein of unknown function DUF821%2C CAP10-like
ch01	Solyc01g094390.2	77659760	77661834	2075	PDSE036	Glycosyltransferase CAZy family GT90 (Fragment) (AHRD V1 **-- D8RT95_SELML)%3B contains Interpro domain(s) IPR008539 Protein of unknown function DUF821%2C CAP10-like
ch01	Solyc01g094400.2	77662552	77664208	1657	PDSE036	Actin depolymerizing factor 10 (AHRD V1 **** B9I489_POPTR)%3B contains Interpro domain(s) IPR002108 Actin-binding%2C cofilin/tropomyosin type
ch01	Solyc01g094410.2	77672093	77675555	3463	PDSE036	Phosphoribosylanthranilate transferase (Fragment) (AHRD V1 *--- Q43085_PEA)%3B contains Interpro domain(s) IPR013583 Phosphoribosyltransferase C-terminal%2C plant
ch01	Solyc01g094420.2	77677830	77681809	3980	PDSE036	Ulp1 protease family protein (AHRD V1 *-*- Q2A9J8_BRAOL)%3B contains Interpro domain(s) IPR015410 Region of unknown function DUF1985
ch01	Solyc01g094430.1	77682151	77682717	567	PDSE036	Ripening-related protein 3 (AHRD V1 **-- RIP3_ORYSJ)%3B contains Interpro domain(s) IPR009009 Barwin-related endoglucanase
ch01	Solyc01g094440.1	77683954	77684523	570	PDSE036	Ripening-related protein 3 (AHRD V1 **-- RIP3_ORYSJ)%3B contains Interpro domain(s) IPR009009 Barwin-related endoglucanase
ch01	Solyc01g094450.1	77686184	77688875	2692	PDSE036	Ripening-related protein 3 (AHRD V1 *--- RIP3_ORYSJ)%3B contains Interpro domain(s) IPR009009 Barwin-related endoglucanase
ch01	Solyc01g094460.2	77689811	77694407	4597	PDSE036	AT-hook motif nuclear localized protein 1 (AHRD V1 ***- O04696_PEA)%3B contains Interpro domain(s) IPR005175 Protein of unknown function DUF296
ch01	Solyc01g094470.2	77697999	77698757	759	PDSE036	Unknown Protein (AHRD V1)
ch01	Solyc01g094480.2	77700642	77708854	8213	PDSE036	Pre-mRNA-splicing factor prp46 (AHRD V1 **-- B6K7I2_SCHJY)%3B contains Interpro domain(s) IPR020472 G-protein beta WD-40 repeat%2C region
ch01	Solyc01g094490.2	77709645	77710398	754	PDSE036	NAC transcription factor (AHRD V1 *-*- B3VK71_TOBAC)%3B contains Interpro domain(s) IPR003441 No apical meristem (NAM) protein
ch01	Solyc01g094500.2	77712515	77715408	2894	PDSE036	Riboflavin biosynthesis protein ribD (AHRD V1 ***- B6TRH4_MAIZE)%3B contains Interpro domain(s) IPR004794 Riboflavin biosynthesis protein RibD
ch01	Solyc01g094510.1	77717297	77718242	946	PDSE036	Unknown Protein (AHRD V1)
ch01	Solyc01g094520.2	77718537	77721333	2797	PDSE036	Kelch-like protein 14 (AHRD V1 ***- B6T7I5_MAIZE)%3B contains Interpro domain(s) IPR015915 Kelch-type beta propeller
ch01	Solyc01g094530.2	77722731	77729413	6683	PDSE036	Acyl-CoA thioesterase (AHRD V1 ***- Q8GYW7_ARATH)%3B contains Interpro domain(s) IPR003703 Acyl-CoA thioesterase
ch01	Solyc01g094540.2	77730818	77733865	3048	PDSE036	Small nuclear ribonucleoprotein-associated protein B (AHRD V1 *-*- B6T3Z9_MAIZE)%3B contains Interpro domain(s) IPR017131 Small ribonucleoprotein associated%2C SmB/SmN
ch01	Solyc01g094550.2	77737129	77748404	11276	PDSE036	Acyl-CoA thioesterase family protein (AHRD V1 ***- D7KP80_ARALY)%3B contains Interpro domain(s) IPR003703 Acyl-CoA thioesterase
ch01	Solyc01g094560.2	77748472	77751106	2635	PDSE036	60S ribosomal protein L36 (AHRD V1 ***- B9I1L9_POPTR)%3B contains Interpro domain(s) IPR000509 Ribosomal protein L36e
ch01	Solyc01g094570.2	77753001	77757781	4781	PDSE036	Calmodulin-binding heat-shock-like protein (AHRD V1 **-* Q9SMU2_ARATH)%3B contains Interpro domain(s) IPR002921 Lipase%2C class 3
ch01	Solyc01g094580.2	77758296	77767159	8864	PDSE036	Beta-amylase 9 (AHRD V1 **** D7M5N4_ARALY)%3B contains Interpro domain(s) IPR013781 Glycoside hydrolase%2C subgroup%2C catalytic core
ch01	Solyc01g094590.2	77781063	77782721	1659	PDSE036	Gibberellin 20-oxidase-like protein (AHRD V1 **-* Q9FGV8_ARATH)%3B contains Interpro domain(s) IPR005123 Oxoglutarate and iron-dependent oxygenase
ch01	Solyc01g094600.2	77786297	77788190	1894	PDSE036	Pentatricopeptide repeat-containing protein (AHRD V1 ***- D7MBT1_ARALY)%3B contains Interpro domain(s) IPR002885 Pentatricopeptide repeat
ch01	Solyc01g094610.2	77792278	77794407	2130	PDSE036	Rop guanine nucleotide exchange factor 2 (AHRD V1 **-* ROGF2_ARATH)%3B contains Interpro domain(s) IPR005512 Rop nucleotide exchanger%2C PRONE
ch01	Solyc01g094620.2	77794871	77810348	15478	PDSE036	Mediator of RNA polymerase II transcription subunit 12 (AHRD V1 *--- B2G3S6_ZYGRO)%3B contains Interpro domain(s) IPR019035 Mediator complex%2C subunit Med12
ch01	Solyc01g094630.2	77834979	77835608	630	PDSE036	Unknown Protein (AHRD V1)
ch01	Solyc01g094640.2	77836349	77842064	5716	PDSE036	( related) (AHRD V1 ***- Q2HTJ8_MEDTR)
ch01	Solyc01g094650.2	77854038	77859401	5364	PDSE036	Protein PAIR1 (AHRD V1 *-*- PAIR1_ORYSJ)
ch01	Solyc01g094660.2	77865068	77873889	8822	PDSE036	Receptor-like protein kinase (AHRD V1 *-*- Q9FZP2_ARATH)%3B contains Interpro domain(s) IPR002290 Serine/threonine protein kinase
ch01	Solyc01g094670.2	77873933	77875998	2066	PDSE036	Aberrant root formation protein 4 (AHRD V1 ***- ALF4_ARATH)
ch01	Solyc01g094680.2	77882950	77894918	11969	PDSE036	Signal peptide peptidase (AHRD V1 **** Q9MA44_ARATH)%3B contains Interpro domain(s) IPR007369 Peptidase A22B%2C signal peptide peptidase
ch01	Solyc01g094690.2	77897514	77900268	2755	PDSE036	Aquaporin (AHRD V1 ***- Q40266_MESCR)%3B contains Interpro domain(s) IPR012269 Aquaporin
ch01	Solyc01g094700.2	77905683	77908620	2938	PDSE036	Glycerol-3-phosphate acyltransferase 4 (AHRD V1 **** D7KQ54_ARALY)%3B contains Interpro domain(s) IPR002123 Phospholipid/glycerol acyltransferase
ch01	Solyc01g094710.1	77911411	77912613	1203	PDSE036	Unknown Protein (AHRD V1)
ch01	Solyc01g094720.2	77913332	77919557	6226	PDSE036	Vesicular glutamate transporter (AHRD V1 **-* B3A011_9PULM)%3B contains Interpro domain(s) IPR016196 Major facilitator superfamily%2C general substrate transporter
ch01	Solyc01g094740.1	77926836	77932243	5408	PDSE036	Ulp1 protease family C-terminal catalytic domain containing protein (AHRD V1 ***- Q60D46_SOLDE)%3B contains Interpro domain(s) IPR003653 Peptidase C48%2C SUMO/Sentrin/Ubl1
ch01	Solyc01g094750.2	77933793	77935620	1828	PDSE036	Cytochrome P450
ch01	Solyc01g094760.2	77938693	77941753	3061	PDSE036	Origin recognition complex 5 subunit (AHRD V1 ***- Q6EWX0_ARATH)
ch01	Solyc01g094770.2	77943220	77947201	3982	PDSE036	Unknown Protein (AHRD V1)
ch01	Solyc01g094780.2	77949879	77952501	2623	PDSE036	Unknown Protein (AHRD V1)
ch01	Solyc01g094790.2	77957010	77959726	2717	PDSE036	Cysteine synthase (AHRD V1 ***- Q9FS29_SOLTU)%3B contains Interpro domain(s) IPR005859 Cysteine synthase A
ch01	Solyc01g094800.2	77968890	77980886	11997	PDSE036	Chromodomain-helicase-DNA-binding protein 1 (AHRD V1 *--* CHD1_DROME)%3B contains Interpro domain(s) IPR000330 SNF2-related
ch01	Solyc01g094810.2	77982018	77985335	3318	PDSE036	Ubiquitin-conjugating enzyme (AHRD V1 **** D2VN46_NAEGR)%3B contains Interpro domain(s) IPR015581 Ubiquitin-conjugating enzyme
ch01	Solyc01g094820.2	77988011	77992084	4074	PDSE036	ARID/BRIGHT DNA-binding domain-containing protein/ELM2 domain-containing protein/Myb-like DNA-binding domain-containing protein (AHRD V1 **-- Q1PEA0_ARATH)%3B contains Interpro domain(s) IPR001606 AT-rich interaction region
ch01	Solyc01g094830.2	78001095	78008003	6909	PDSE036	Receptor-like protein kinase (AHRD V1 **** Q39203_ARATH)%3B contains Interpro domain(s) IPR002528 Multi antimicrobial extrusion protein MatE
ch01	Solyc01g094840.2	78010335	78012388	2054	PDSE036	RING finger protein 13 (AHRD V1 *-*- RNF13_RAT)%3B contains Interpro domain(s) IPR018957 Zinc finger%2C C3HC4 RING-type
ch01	Solyc01g094850.1	78016895	78018703	1809	PDSE036	Pentatricopeptide repeat-containing protein (AHRD V1 ***- D7LDV7_ARALY)%3B contains Interpro domain(s) IPR002885 Pentatricopeptide repeat
ch01	Solyc01g094860.2	78019473	78027351	7879	PDSE036	Transmembrane protein 8B (AHRD V1 *-*- TMM8B_HUMAN)
ch01	Solyc01g094870.1	78032112	78035138	3027	PDSE036	MRNA clone RAFL21-92-I07 (AHRD V1 *--- Q681W9_ARATH)%3B contains Interpro domain(s) IPR006461 Protein of unknown function Cys-rich
ch01	Solyc01g094880.2	78036956	78052159	15204	PDSE036	Protein RIC1 homolog (AHRD V1 **-- RIC1_MOUSE)%3B contains Interpro domain(s) IPR009771 Protein of unknown function DUF1339
ch01	Solyc01g094890.2	78052564	78059855	7292	PDSE036	Ferric reductase oxidase (AHRD V1 **-* D6RVS5_HORVU)%3B contains Interpro domain(s) IPR013121 Ferric reductase%2C NAD binding
ch01	Solyc01g094900.1	78063858	78064853	996	PDSE036	Ferric reductase (AHRD V1 ***- B5KGU9_MALXI)%3B contains Interpro domain(s) IPR013130 Ferric reductase-like transmembrane component%2C N-terminal
ch01	Solyc01g094910.2	78075479	78078751	3273	PDSE036	Ferric reductase oxidase (AHRD V1 **-* D6RVS5_HORVU)%3B contains Interpro domain(s) IPR013121 Ferric reductase%2C NAD binding
ch01	Solyc01g094920.2	78086434	78088188	1755	PDSE036	Receptor-like kinase (AHRD V1 ***- C6ZRN8_SOYBN)
ch01	Solyc01g094930.2	78090601	78100660	10060	PDSE036	CAAX prenyl protease 1 (AHRD V1 ***- B4FBL0_MAIZE)%3B contains Interpro domain(s) IPR001915 Peptidase M48%2C Ste24p
ch01	Solyc01g094940.2	78103755	78107420	3666	PDSE036	Receptor-like protein kinase (AHRD V1 ***- Q9LYS5_ARATH)%3B contains Interpro domain(s) IPR002290 Serine/threonine protein kinase
ch01	Solyc01g094950.2	78113463	78115886	2424	PDSE036	Protein BPS1%2C chloroplastic (AHRD V1 **-- BPS1_ARATH)
ch01	Solyc01g094960.2	78118441	78124258	5818	PDSE036	Mitogen-activated protein kinase 4 (AHRD V1 **** D7R517_SOLLC)%3B contains Interpro domain(s) IPR008351 JNK MAP kinase
ch01	Solyc01g094970.2	78123879	78127519	3641	PDSE036	Glycoside hydrolase family 28 protein/polygalacturonase family protein (AHRD V1 **-- Q1PF10_ARATH)%3B contains Interpro domain(s) IPR012334 Pectin lyase fold
ch01	Solyc01g094980.1	78128060	78129626	1567	PDSE036	UDP-rhamnose soyasaponin III-rhamnosyltransferase (AHRD V1 *--- D4Q9Z5_SOYBN)
ch01	Solyc01g094990.2	78133228	78136084	2857	PDSE036	Glycosyltransferase-like protein (AHRD V1 **-- D8RX86_SELML)%3B contains Interpro domain(s) IPR006740 Protein of unknown function DUF604
ch01	Solyc01g095000.2	78136105	78137562	1458	PDSE036	Homology to unknown gene (AHRD V1 *-*- Q019E6_OSTTA)
ch01	Solyc01g095010.2	78137784	78143016	5233	PDSE036	Diacylglycerol kinase catalytic region (AHRD V1 **** D0LGX1_HALO1)%3B contains Interpro domain(s) IPR001206 Diacylglycerol kinase%2C catalytic region
ch01	Solyc01g095020.2	78145830	78159352	13523	PDSE036	cDNA clone J023132J12 full insert sequence (AHRD V1 ***- B7EL27_ORYSJ)
ch01	Solyc01g095030.2	78162225	78170005	7781	PDSE036	MYB transcription factor (Fragment) (AHRD V1 **-* A1DR87_CATRO)%3B contains Interpro domain(s) IPR006447 Myb-like DNA-binding region%2C SHAQKYF class
ch01	Solyc01g095040.2	78171634	78177463	5830	PDSE036	Glyoxylate/hydroxypyruvate reductase B (AHRD V1 *--- GHRB_SERP5)%3B contains Interpro domain(s) IPR006140 D-isomer specific 2-hydroxyacid dehydrogenase%2C NAD-binding
ch01	Solyc01g095050.2	78179288	78180925	1638	PDSE036	Negatively light-regulated protein (AHRD V1 ***- B4FAY8_MAIZE)%3B contains Interpro domain(s) IPR012482 Lg106-like
ch01	Solyc01g095540.2	78525146	78530438	5293	PDSE037	UDP-galactose transporter 6 (AHRD V1 **** D7LWC1_ARALY)%3B contains Interpro domain(s) IPR007271 Nucleotide-sugar transporter
ch01	Solyc01g095550.2	78531568	78534497	2930	PDSE037	Receptor-interacting serine/threonine-protein kinase 1 (AHRD V1 *--* RIPK1_HUMAN)%3B contains Interpro domain(s) IPR010632 Protein of unknown function DUF1221
ch01	Solyc01g095560.2	78535286	78536197	912	PDSE037	Unknown Protein (AHRD V1)
ch01	Solyc01g095570.2	78536531	78541575	5045	PDSE037	Mitochondrial carrier-like protein (AHRD V1 ***- Q2PYY0_SOLTU)%3B contains Interpro domain(s) IPR002067 Mitochondrial carrier protein
ch01	Solyc01g095580.2	78555303	78558003	2701	PDSE037	GH3 family protein (AHRD V1 ***- B9I8V1_POPTR)%3B contains Interpro domain(s) IPR004993 GH3 auxin-responsive promoter
ch01	Solyc01g095590.2	78569250	78574582	5333	PDSE037	Extra-large G-protein-like (AHRD V1 ***- Q6K2T0_ORYSJ)
ch01	Solyc01g095600.2	78575599	78578845	3247	PDSE037	Pentatricopeptide repeat-containing protein (AHRD V1 ***- D7L041_ARALY)%3B contains Interpro domain(s) IPR002885 Pentatricopeptide repeat
ch01	Solyc01g095610.2	78581914	78585268	3355	PDSE037	Leaf senescence protein-like (AHRD V1 ***- Q654T8_ORYSJ)%3B contains Interpro domain(s) IPR004253 Protein of unknown function DUF231%2C plant
ch01	Solyc01g095620.2	78589232	78591027	1796	PDSE037	UDP-glucosyltransferase (AHRD V1 **-* B8QI32_9MAGN)%3B contains Interpro domain(s) IPR002213 UDP-glucuronosyl/UDP-glucosyltransferase
ch01	Solyc01g095630.2	78600553	78602865	2313	PDSE037	WRKY transcription factor (AHRD V1 ***- D3YEX5_SOLLC)%3B contains Interpro domain(s) IPR003657 DNA-binding WRKY
ch01	Solyc01g095640.1	78616587	78617431	845	PDSE037	Myb family transcription factor (AHRD V1 **** D7LC50_ARALY)%3B contains Interpro domain(s) IPR015495 Myb transcription factor
ch01	Solyc01g095650.2	78618500	78623890	5391	PDSE037	Histone H3 (AHRD V1 ***- B7XEI9_NICTO)%3B contains Interpro domain(s) IPR000164 Histone H3
ch01	Solyc01g095660.1	78625701	78626419	719	PDSE037	Unknown Protein (AHRD V1)
ch01	Solyc01g095670.2	78628729	78632811	4083	PDSE037	Rhodanese-related sulfurtransferase (AHRD V1 *--- A0NUG1_9RHOB)%3B contains Interpro domain(s) IPR001763 Rhodanese-like
ch01	Solyc01g095680.2	78634503	78636857	2355	PDSE037	Unknown Protein (AHRD V1)
ch01	Solyc01g095690.2	78640121	78643091	2971	PDSE037	Pentatricopeptide repeat-containing protein (AHRD V1 ***- D7KIA6_ARALY)%3B contains Interpro domain(s) IPR002885 Pentatricopeptide repeat
ch01	Solyc01g095700.2	78645220	78647649	2430	PDSE037	Abscisic acid receptor PYL8 (AHRD V1 **-* PYL8_ARATH)%3B contains Interpro domain(s) IPR019587 Polyketide cyclase/dehydrase
ch01	Solyc01g096040.2	78888446	78890253	1808	PDSE038	Aspartic proteinase nepenthesin I (AHRD V1 **-- A9ZMF9_NEPAL)%3B contains Interpro domain(s) IPR001461 Peptidase A1
ch01	Solyc01g096050.2	78903296	78905572	2277	PDSE038	Transcription factor (AHRD V1 *--* Q9M4A8_MAIZE)%3B contains Interpro domain(s) IPR011598 Helix-loop-helix DNA-binding
ch01	Solyc01g096060.2	78920259	78923372	3114	PDSE038	Nuclear envelope protein that mediates the nuclear export of importin alpha (Srp1p) (AHRD V1 **-* C4R5I2_PICPG)%3B contains Interpro domain(s) IPR013713 Exportin%2C Cse1-like
ch01	Solyc01g096070.2	78941748	78946012	4265	PDSE038	Auxin response factor 9 (AHRD V1 **** D7R605_SOLLC)%3B contains Interpro domain(s) IPR010525 Auxin response factor
ch01	Solyc01g096080.2	78952509	78954988	2480	PDSE038	Unknown Protein (AHRD V1)
ch01	Solyc01g096090.2	78955255	78958813	3559	PDSE038	Fiber protein Fb11 (AHRD V1 ***- Q8GT82_GOSBA)
ch01	Solyc01g096100.2	78959267	78963672	4406	PDSE038	AT2G46550 protein (Fragment) (AHRD V1 ***- B9DHY8_ARATH)
ch01	Solyc01g096110.2	78967477	78987548	20072	PDSE038	WD repeat protein (AHRD V1 *--- A1CP90_ASPCL)%3B contains Interpro domain(s) IPR017986 WD40 repeat%2C region
ch01	Solyc01g096120.2	78996543	78998774	2232	PDSE038	Dof zinc finger protein 2 (AHRD V1 *-*- A5HWF1_HORVD)%3B contains Interpro domain(s) IPR003851 Zinc finger%2C Dof-type
ch01	Solyc01g096130.2	78999740	79005183	5444	PDSE038	ORM1-like protein 2 (AHRD V1 ***- B4FEN2_MAIZE)%3B contains Interpro domain(s) IPR007203 ORMDL
ch01	Solyc01g096140.2	79013512	79015884	2373	PDSE038	Aluminum-activated malate transporter (Fragment) (AHRD V1 *--- C6EP55_SECCE)%3B contains Interpro domain(s) IPR006214 Uncharacterised protein family UPF0005
ch01	Solyc01g096150.2	79016704	79020072	3369	PDSE038	NC domain-containing protein (AHRD V1 **-- A6MD14_9ORYZ)%3B contains Interpro domain(s) IPR007053 NC
ch01	Solyc01g096160.2	79020486	79027406	6921	PDSE038	Predicted kinase (AHRD V1 *-*- Q2W8E8_MAGSA)%3B contains Interpro domain(s) IPR012887 L-fucokinase
ch01	Solyc01g096170.2	79028423	79033644	5222	PDSE038	Serine/threonine protein kinase (AHRD V1 *-** D0NNA3_PHYIN)%3B contains Interpro domain(s) IPR002290 Serine/threonine protein kinase
ch01	Solyc01g096180.2	79034638	79037851	3214	PDSE038	Arginine/serine-rich splicing factor 31 (AHRD V1 **-- D7LSQ1_ARALY)%3B contains Interpro domain(s) IPR000504 RNA recognition motif%2C RNP-1
ch01	Solyc01g096190.2	79045830	79051697	5868	PDSE038	Calcium-transporting ATPase (AHRD V1 ***- A8NHF4_COPC7)%3B contains Interpro domain(s) IPR005782 ATPase%2C P-type%2C calcium-transporting
ch01	Solyc01g096200.2	79051800	79061053	9254	PDSE038	Pentatricopeptide repeat-containing protein (AHRD V1 *-*- D7M1E8_ARALY)%3B contains Interpro domain(s) IPR011989 Armadillo-like helical
ch01	Solyc01g096210.2	79064695	79068628	3934	PDSE038	Pentatricopeptide repeat-containing protein (AHRD V1 ***- D7M846_ARALY)%3B contains Interpro domain(s) IPR002885 Pentatricopeptide repeat
ch01	Solyc01g096220.2	79075516	79077682	2167	PDSE038	Ras-related protein Rab-25 (AHRD V1 ***- RAB25_BOVIN)%3B contains Interpro domain(s) IPR015595 Rab11-related
ch01	Solyc01g096230.2	79079892	79081732	1841	PDSE038	ATPase AAA family protein expressed (AHRD V1 **-- Q8GZX0_ORYSJ)%3B contains Interpro domain(s) IPR003959 ATPase%2C AAA-type%2C core
ch01	Solyc01g096240.2	79091598	79095176	3579	PDSE038	Homology to unknown gene (AHRD V1 ***- Q01FV7_OSTTA)
ch01	Solyc01g096250.2	79096053	79097276	1224	PDSE038	Unknown Protein (AHRD V1)
ch01	Solyc01g096260.2	79100455	79102074	1620	PDSE038	Unknown Protein (AHRD V1)
ch01	Solyc01g096270.2	79110769	79111451	683	PDSE038	Unknown Protein (AHRD V1)
ch01	Solyc01g096280.1	79122254	79124436	2183	PDSE038	Cytochrome P450
ch01	Solyc01g096290.2	79140943	79142950	2008	PDSE038	Ubiquitin (AHRD V1 ***- C0SFI2_PARBP)%3B contains Interpro domain(s) IPR019956 Ubiquitin subgroup
ch01	Solyc01g096300.2	79143339	79147617	4279	PDSE038	Cysteine-type endopeptidase/ ubiquitin thiolesterase (AHRD V1 **-- B6TDL6_MAIZE)
ch01	Solyc01g096310.1	79149931	79150631	701	PDSE038	Unknown Protein (AHRD V1)
ch01	Solyc01g096320.2	79151283	79152562	1280	PDSE038	Homeobox leucine zipper protein (AHRD V1 ***- Q9XH73_PRUAR)%3B contains Interpro domain(s) IPR001356 Homeobox
ch01	Solyc01g096330.2	79166716	79167323	608	PDSE038	Unknown Protein (AHRD V1)
ch01	Solyc01g096340.2	79175401	79176134	734	PDSE038	Auxin-induced SAUR-like protein (AHRD V1 ***- Q8S351_CAPAN)%3B contains Interpro domain(s) IPR003676 Auxin responsive SAUR protein
ch01	Solyc01g096350.2	79178171	79188731	10561	PDSE038	Calcium dependent protein kinase-like protein (AHRD V1 **** Q9FIM9_ARATH)%3B contains Interpro domain(s) IPR002290 Serine/threonine protein kinase
ch01	Solyc01g096360.2	79201448	79205523	4076	PDSE038	Rho GTPase activating protein 2 (AHRD V1 ***- Q6UQ72_ORYSJ)%3B contains Interpro domain(s) IPR000198 RhoGAP
ch01	Solyc01g096370.2	79210978	79212857	1880	PDSE038	BHLH transcription factor (AHRD V1 *-** Q401N4_9LILI)%3B contains Interpro domain(s) IPR011598 Helix-loop-helix DNA-binding
ch01	Solyc01g096380.1	79228626	79229570	945	PDSE038	Unknown Protein (AHRD V1)
ch01	Solyc01g096390.2	79236257	79259834	23578	PDSE038	DNA-directed RNA polymerase (AHRD V1 ***- D7LEE8_ARALY)%3B contains Interpro domain(s) IPR006592 RNA polymerase%2C N-terminal
ch01	Solyc01g096400.2	79261734	79268461	6728	PDSE038	Unknown Protein (AHRD V1)
ch01	Solyc01g096410.2	79270399	79274213	3815	PDSE038	Phosphatidylinositol-4-phosphate 5-kinase family protein (AHRD V1 ***- D7L735_ARALY)%3B contains Interpro domain(s) IPR017163 Phosphatidylinositol-4-phosphate 5-kinase%2C plant
ch01	Solyc01g096420.2	79283757	79285091	1335	PDSE038	Predicted NADPH-dependent FMN reductase (AHRD V1 ***- Q0W0S0_UNCMA)%3B contains Interpro domain(s) IPR005025 NADPH-dependent FMN reductase
ch01	Solyc01g096430.2	79285952	79288255	2304	PDSE038	Predicted NADPH-dependent FMN reductase (AHRD V1 ***- Q0W0S0_UNCMA)%3B contains Interpro domain(s) IPR005025 NADPH-dependent FMN reductase
ch01	Solyc01g096440.2	79289995	79292085	2091	PDSE038	Pentatricopeptide repeat-containing protein (AHRD V1 ***- D7L041_ARALY)%3B contains Interpro domain(s) IPR002885 Pentatricopeptide repeat
ch01	Solyc01g096450.2	79304614	79307810	3197	PDSE038	Aspartic proteinase nepenthesin-1 (AHRD V1 **-- B6TDX6_MAIZE)%3B contains Interpro domain(s) IPR001461 Peptidase A1
ch01	Solyc01g096460.2	79309371	79310664	1294	PDSE038	U-box domain-containing protein 4 (AHRD V1 **-- PUB4_ARATH)%3B contains Interpro domain(s) IPR011989 Armadillo-like helical
ch01	Solyc01g096470.2	79318480	79320749	2270	PDSE038	Transcription factor (AHRD V1 *--* D7LUT4_ARALY)
ch01	Solyc01g096480.2	79321007	79324434	3428	PDSE038	Thioredoxin protein (AHRD V1 ***- Q6JE37_NICBE)%3B contains Interpro domain(s) IPR013766 Thioredoxin domain
ch01	Solyc01g096490.2	79324784	79340957	16174	PDSE038	Kinase family protein (AHRD V1 *--- D7MA69_ARALY)%3B contains Interpro domain(s) IPR002110 Ankyrin
ch01	Solyc01g096500.2	79343169	79351925	8757	PDSE038	D-erythro-sphingosine kinase (AHRD V1 *-** D7MES6_ARALY)%3B contains Interpro domain(s) IPR001206 Diacylglycerol kinase%2C catalytic region
ch01	Solyc01g096510.2	79357168	79357921	754	PDSE038	Sigma factor binding protein 1 (AHRD V1 *-*- D1MWZ4_CITLA)%3B contains Interpro domain(s) IPR008889 VQ
ch01	Solyc01g096520.2	79361269	79366355	5087	PDSE038	Peptidyl-prolyl cis-trans isomerase (AHRD V1 ***- B9GX77_POPTR)%3B contains Interpro domain(s) IPR002130 Peptidyl-prolyl cis-trans isomerase%2C cyclophilin-type
ch01	Solyc01g096530.2	79366553	79369764	3212	PDSE038	Trafficking protein particle complex subunit 3 (AHRD V1 ***- B6U299_MAIZE)%3B contains Interpro domain(s) IPR016721 TRAPP I complex%2C Bet3
ch01	Solyc01g096540.2	79369999	79389913	19915	PDSE038	AT5g06970/MOJ9_14 (AHRD V1 **-- Q8RX56_ARATH)%3B contains Interpro domain(s) IPR008528 Protein of unknown function DUF810
ch01	Solyc01g096550.2	79391836	79397141	5306	PDSE038	Protein arginine methyltransferase (AHRD V1 *-** C1E5H4_9CHLO)%3B contains Interpro domain(s) IPR013216 Methyltransferase type 11
ch01	Solyc01g096560.1	79398896	79403053	4158	PDSE038	Subtilisin-like protease (AHRD V1 ***- Q9ZSP5_ARATH)%3B contains Interpro domain(s) IPR015500 Peptidase S8%2C subtilisin-related
ch01	Solyc01g096570.2	79404952	79411886	6935	PDSE038	Exonuclease family protein expressed (AHRD V1 **-- Q2R3D7_ORYSJ)%3B contains Interpro domain(s) IPR006055 Exonuclease
ch01	Solyc01g096580.2	79412855	79415018	2164	PDSE038	30S ribosomal protein S10 (AHRD V1 ***- RS10_CAMFF)%3B contains Interpro domain(s) IPR005729 Ribosomal protein S10%2C eukaryotic/archaeal
ch01	Solyc01g096590.2	79418198	79420477	2280	PDSE038	30S ribosomal protein S10 (AHRD V1 ***- RS10_CAMFF)%3B contains Interpro domain(s) IPR005729 Ribosomal protein S10%2C eukaryotic/archaeal
ch01	Solyc01g096600.2	79421544	79440342	18799	PDSE038	THO complex subunit 1 (AHRD V1 **-- B0WA57_CULQU)
ch01	Solyc01g096610.2	79443444	79447556	4113	PDSE038	UPF0468 protein C16orf80 homolog (AHRD V1 ***- C1BNI4_9MAXI)%3B contains Interpro domain(s) IPR007714 Protein of unknown function DUF667
ch01	Solyc01g096620.2	79449977	79452839	2863	PDSE038	Unknown Protein (AHRD V1)
ch01	Solyc01g096630.2	79450786	79453160	2375	PDSE038	ACI112 (AHRD V1 ***- Q3SC80_SOLLC)
ch01	Solyc01g096640.2	79452175	79453775	1601	PDSE038	Unknown Protein (AHRD V1)
ch01	Solyc01g096650.2	79456702	79457222	521	PDSE038	RING finger protein (AHRD V1 *-*- C5FG83_NANOT)%3B contains Interpro domain(s) IPR001841 Zinc finger%2C RING-type
ch01	Solyc01g096660.2	79458544	79461335	2792	PDSE038	Genomic DNA chromosome 5 P1 clone MOJ9 (AHRD V1 ***- Q9FL44_ARATH)
ch01	Solyc01g096670.2	79462238	79465262	3025	PDSE038	Cytochrome P450
ch01	Solyc01g096680.2	79465420	79473571	8152	PDSE038	Microtubule-associated protein MAP65-1a (AHRD V1 **** Q9FEV9_TOBAC)%3B contains Interpro domain(s) IPR007145 MAP65/ASE1
ch01	Solyc01g096690.1	79475882	79480057	4176	PDSE038	Receptor-like kinase (AHRD V1 *-** C6ZRP5_SOYBN)%3B contains Interpro domain(s) IPR002290 Serine/threonine protein kinase
ch01	Solyc01g096700.2	79480993	79483332	2340	PDSE038	Chaperone protein dnaJ 1 (AHRD V1 *-*- DNAJ1_THET8)%3B contains Interpro domain(s) IPR015609 Molecular chaperone%2C heat shock protein%2C Hsp40%2C DnaJ
ch01	Solyc01g096710.2	79486423	79494328	7906	PDSE038	Nuclear transcription factor Y subunit C-1 (AHRD V1 *--- B6SWV5_MAIZE)%3B contains Interpro domain(s) IPR003958 Transcription factor CBF/NF-Y/archaeal histone
ch01	Solyc01g096720.2	79495747	79499387	3641	PDSE038	Major facilitator superfamily transporter (AHRD V1 **-- A8NUY3_COPC7)%3B contains Interpro domain(s) IPR016196 Major facilitator superfamily%2C general substrate transporter
ch01	Solyc01g096730.2	79501572	79508162	6591	PDSE038	Major facilitator superfamily transporter (AHRD V1 **-- A8NUY3_COPC7)%3B contains Interpro domain(s) IPR016196 Major facilitator superfamily%2C general substrate transporter
ch01	Solyc01g096740.2	79513037	79519402	6366	PDSE038	Transporter major facilitator family (AHRD V1 **-- C4M254_ENTHI)%3B contains Interpro domain(s) IPR016196 Major facilitator superfamily%2C general substrate transporter
ch01	Solyc01g096750.1	79536216	79540867	4652	PDSE038	Argonaute 4-like protein (AHRD V1 ***- D5FQ91_PELHO)%3B contains Interpro domain(s) IPR003165 Stem cell self-renewal protein Piwi
ch01	Solyc01g096760.2	79542130	79546287	4158	PDSE038	Pre-rRNA-processing protein TSR2 (AHRD V1 ***- B6SI82_MAIZE)%3B contains Interpro domain(s) IPR019398 Pre-rRNA-processing protein TSR2%2C conserved region
ch01	Solyc01g096770.2	79547667	79548334	668	PDSE038	Unknown Protein (AHRD V1)
ch01	Solyc01g096780.2	79547731	79553387	5657	PDSE038	Sperm-associated SUN domain protein (AHRD V1 *--- A5HL83_DROME)%3B contains Interpro domain(s) IPR012919 Sad1/UNC-like%2C C-terminal
ch01	Solyc01g096790.2	79553552	79553938	387	PDSE038	B3 domain-containing protein REM20 (AHRD V1 ***- REM20_ARATH)%3B contains Interpro domain(s) IPR003340 Transcriptional factor B3
ch01	Solyc01g096800.2	79556843	79561394	4552	PDSE038	SWI4 1 Peter Pan-like protein suppressor (AHRD V1 **-- D0MSA0_PHYIN)%3B contains Interpro domain(s) IPR007109 Brix domain
ch01	Solyc01g096810.2	79563681	79566235	2555	PDSE038	Ethylene insensitive 3 class transcription factor (AHRD V1 **** D5L146_MALDO)%3B contains Interpro domain(s) IPR006957 Ethylene insensitive 3
ch01	Solyc01g096820.2	79577959	79582114	4156	PDSE038	Calcium-dependent protein kinase 1 (AHRD V1 ***- Q3YAS9_PETIN)%3B contains Interpro domain(s) IPR002290 Serine/threonine protein kinase
ch01	Solyc01g096830.2	79582467	79598760	16294	PDSE038	Calcium-transporting ATPase 1 (AHRD V1 *-** ATC1_YEAST)%3B contains Interpro domain(s) IPR006544 ATPase%2C P-type%2C unknown pump specificity (type V)
ch01	Solyc01g096840.2	79600263	79602243	1981	PDSE038	Os02g0794300 protein (Fragment) (AHRD V1 *-*- Q0DWU9_ORYSJ)%3B contains Interpro domain(s) IPR007573 Protein of unknown function DUF566
ch01	Solyc01g096850.2	79605422	79610949	5528	PDSE038	Protein FAR1-RELATED SEQUENCE 3 (AHRD V1 ***- FRS3_ARATH)%3B contains Interpro domain(s) IPR018289 MULE transposase%2C conserved domain
ch01	Solyc01g096860.1	79614838	79618588	3751	PDSE038	AP2-like ethylene-responsive transcription factor At1g16060 (AHRD V1 *-*- AP2L1_ARATH)%3B contains Interpro domain(s) IPR001471 Pathogenesis-related transcriptional factor and ERF%2C DNA-binding
ch01	Solyc01g096870.2	79627044	79633011	5968	PDSE038	Prolyl-tRNA synthetase (AHRD V1 **** Q7XZD2_RAPSA)%3B contains Interpro domain(s) IPR004499 Prolyl-tRNA synthetase%2C class IIa%2C prokaryotic-type
ch01	Solyc01g096880.2	79634561	79638218	3658	PDSE038	Nitrate transporter (AHRD V1 **** Q9SZY4_ARATH)%3B contains Interpro domain(s) IPR000109 TGF-beta receptor%2C type I/II extracellular region
ch01	Solyc01g096890.2	79639191	79646635	7445	PDSE038	Genomic DNA chromosome 5 P1 clone MXI22 (AHRD V1 *-*- Q9FK37_ARATH)
ch01	Solyc01g096900.2	79648895	79670117	21223	PDSE038	DNA gyrase subunit A family protein (AHRD V1 ***- D7L923_ARALY)%3B contains Interpro domain(s) IPR005743 DNA gyrase%2C subunit A
ch01	Solyc01g096910.2	79670794	79679628	8835	PDSE038	Vacuolar protein sorting 36 family protein (AHRD V1 ***- D7LY74_ARALY)%3B contains Interpro domain(s) IPR007286 EAP30
ch01	Solyc01g096920.2	79681677	79689334	7658	PDSE038	Polyadenylation factor I complex subunit Yth1 (CPSF subunit) (ISS) (AHRD V1 *-*- Q01E48_OSTTA)%3B contains Interpro domain(s) IPR019496 Nuclear fragile X mental retardation-interacting protein 1%2C conserved region
ch01	Solyc01g096930.2	79693945	79699772	5828	PDSE038	Phospholipid-transporting ATPase (AHRD V1 **** B6JZB6_SCHJY)%3B contains Interpro domain(s) IPR006539 ATPase%2C P-type%2C phospholipid-translocating%2C flippase
ch01	Solyc01g096940.2	79700923	79705018	4096	PDSE038	Receptor like kinase%2C RLK
ch01	Solyc01g096950.2	79714818	79722380	7563	PDSE038	Retinoblastoma-binding protein-like (AHRD V1 **-* Q9LJC6_ARATH)%3B contains Interpro domain(s) IPR017986 WD40 repeat%2C region
ch01	Solyc01g096960.2	79722720	79724375	1656	PDSE038	22.7 kDa class IV heat shock protein (AHRD V1 *--- HSP41_PEA)%3B contains Interpro domain(s) IPR008978 HSP20-like chaperone
ch01	Solyc01g096970.2	79725762	79729107	3346	PDSE038	Unknown Protein (AHRD V1)%3B contains Interpro domain(s) IPR003123 Vacuolar sorting protein 9
ch01	Solyc01g096980.1	79728994	79732204	3211	PDSE038	Restricted tev movement 2 (AHRD V1 *--- D5K219_ARATH)%3B contains Interpro domain(s) IPR008978 HSP20-like chaperone
ch01	Solyc01g096990.2	79733061	79738750	5690	PDSE038	Guanine nucleotide exchange factor Vps9 (AHRD V1 **-* C5JGG6_AJEDS)%3B contains Interpro domain(s) IPR013995 Vacuolar sorting protein 9%2C subgroup
ch01	Solyc01g097010.2	79734182	79760765	26584	PDSE038	Nucleic acid binding protein (AHRD V1 **-* B6U2B4_MAIZE)%3B contains Interpro domain(s) IPR018111 K Homology%2C type 1%2C subgroup
ch01	Solyc01g097000.2	79740438	79746490	6053	PDSE038	Beta-D-glucosidase (AHRD V1 ***- Q7XAS3_GOSHI)%3B contains Interpro domain(s) IPR001764 Glycoside hydrolase%2C family 3%2C N-terminal
ch01	Solyc01g097020.2	79761366	79764565	3200	PDSE038	Unknown Protein (AHRD V1)
ch01	Solyc01g097030.2	79765927	79769298	3372	PDSE038	Mutator-like transposase (AHRD V1 ***- Q9SR14_ARATH)%3B contains Interpro domain(s) IPR004332 Transposase%2C MuDR%2C plant
ch01	Solyc01g097040.2	79776168	79780478	4311	PDSE038	IFA-binding protein-like (AHRD V1 *-*- Q5ZC01_ORYSJ)%3B contains Interpro domain(s) IPR007656 Protein of unknown function DUF593
ch01	Solyc01g097050.2	79780944	79783526	2583	PDSE038	Nucleic acid binding protein (AHRD V1 *-*- D7L2W2_ARALY)%3B contains Interpro domain(s) IPR014560 Uncharacterised conserved protein UCP030333%2C DNA/RNA-binding Alba-related
ch01	Solyc01g097060.2	79786021	79787540	1520	PDSE038	Unknown Protein (AHRD V1)
ch01	Solyc01g097070.2	79791679	79797905	6227	PDSE038	DNA topoisomerase (AHRD V1 *--- B4Q9Z3_DROSI)%3B contains Interpro domain(s) IPR010666 Zinc finger%2C GRF-type
ch01	Solyc01g097080.1	79800600	79801391	792	PDSE038	Unknown Protein (AHRD V1)
ch01	Solyc01g097090.1	79803064	79804794	1731	PDSE038	Unknown Protein (AHRD V1)
ch01	Solyc01g097100.1	79809349	79810641	1293	PDSE038	Unknown Protein (AHRD V1)
ch01	Solyc01g097110.1	79816578	79835266	18689	PDSE038	Fanconi anemia group D2 protein (AHRD V1 *-*- FACD2_HUMAN)
ch01	Solyc01g097120.2	79849857	79853064	3208	PDSE038	Os02g0200800 protein (Fragment) (AHRD V1 *-*- Q0E303_ORYSJ)%3B contains Interpro domain(s) IPR009675 Targeting for Xklp2
ch01	Solyc01g097130.2	79854059	79856616	2558	PDSE038	Pentatricopeptide repeat-containing protein (AHRD V1 ***- D7LT70_ARALY)%3B contains Interpro domain(s) IPR002885 Pentatricopeptide repeat
ch01	Solyc01g097140.2	79858882	79862630	3749	PDSE038	Dual-specificity tyrosine-phosphatase CDC25 (AHRD V1 **** Q10SX6_ORYSJ)%3B contains Interpro domain(s) IPR001763 Rhodanese-like
ch01	Solyc01g097150.2	79863076	79863990	915	PDSE038	Unknown Protein (AHRD V1)
ch01	Solyc01g097160.2	79868250	79874975	6726	PDSE038	FAD dependent oxidoreductase (AHRD V1 ***- B7G7N7_PHATR)%3B contains Interpro domain(s) IPR006076 FAD dependent oxidoreductase
ch01	Solyc01g097170.2	79879394	79880238	845	PDSE038	Unknown Protein (AHRD V1)
ch01	Solyc01g097180.2	79882439	79883709	1271	PDSE038	Os11g0282300 protein (Fragment) (AHRD V1 *-*- Q0ITA9_ORYSJ)%3B contains Interpro domain(s) IPR012881 Protein of unknown function DUF1685
ch01	Solyc01g097190.2	79885940	79899140	13201	PDSE038	Ankyrin repeat protein-like (AHRD V1 ***- Q6K268_ORYSJ)%3B contains Interpro domain(s) IPR002110 Ankyrin
ch01	Solyc01g097200.1	79900885	79905579	4695	PDSE038	Ankyrin repeat protein-like (AHRD V1 ***- Q6K268_ORYSJ)%3B contains Interpro domain(s) IPR002110 Ankyrin
ch01	Solyc01g097210.2	79908603	79911086	2484	PDSE038	Ankyrin-like protein (AHRD V1 ***- Q8H9C2_SOLTU)%3B contains Interpro domain(s) IPR011990 Tetratricopeptide-like helical
ch01	Solyc01g097220.1	79912542	79919624	7083	PDSE038	Ankyrin repeat protein-like (AHRD V1 ***- Q6K268_ORYSJ)%3B contains Interpro domain(s) IPR002110 Ankyrin
ch01	Solyc01g097230.2	79921717	79922875	1159	PDSE038	PRA1 family protein E (AHRD V1 *-*- PRA1E_ARATH)%3B contains Interpro domain(s) IPR004895 Prenylated rab acceptor PRA1
ch01	Solyc01g097240.2	79922952	79924628	1677	PDSE038	Pathogenesis-related protein 4B (Fragment) (AHRD V1 **-- Q6LBM4_TOBAC)%3B contains Interpro domain(s) IPR018226 Barwin%2C conserved site IPR001153 Barwin
ch01	Solyc01g097250.2	79925577	79928989	3413	PDSE038	Genomic DNA chromosome 5 P1 clone MJJ3 (AHRD V1 *--- Q9FFJ8_ARATH)
ch01	Solyc01g097260.2	79935340	79938776	3437	PDSE038	Unknown Protein (AHRD V1)
ch01	Solyc01g097270.2	79940651	79942014	1364	PDSE038	Chitinase (Fragment) (AHRD V1 *--- Q38777_ALLSA)%3B contains Interpro domain(s) IPR000726 Glycoside hydrolase%2C family 19%2C catalytic IPR001153 Barwin
ch01	Solyc01g097280.2	79944366	79945161	796	PDSE038	Chitinase (Fragment) (AHRD V1 *--- B8QVF0_ZEAMP)%3B contains Interpro domain(s) IPR000726 Glycoside hydrolase%2C family 19%2C catalytic IPR001153 Barwin
ch01	Solyc01g097290.2	79957345	79960205	2861	PDSE038	Auxin responsive protein (AHRD V1 ***- D9IQE6_CATRO)%3B contains Interpro domain(s) IPR003311 AUX/IAA protein
ch01	Solyc01g097300.2	79961873	79966303	4431	PDSE038	Prefoldin subunit 4 (AHRD V1 ***- B6SLQ1_MAIZE)%3B contains Interpro domain(s) IPR016661 Prefoldin%2C subunit 4
ch01	Solyc01g097310.2	79966500	79970598	4099	PDSE038	Sec-independent protein translocase protein tatA/E homolog (AHRD V1 *-*- D7DW94_NOSA0)%3B contains Interpro domain(s) IPR006312 Twin-arginine translocation protein TatA/E
ch01	Solyc01g100240.2	82072030	82076462	4433	PDSE039	Calmodulin-binding protein (AHRD V1 **** D7L2U6_ARALY)%3B contains Interpro domain(s) IPR012416 Calmodulin binding protein-like
ch01	Solyc01g100250.2	82087534	82089060	1527	PDSE039	ABC transporter permease protein (AHRD V1 ***- Q08TD1_STIAU)%3B contains Interpro domain(s) IPR003453 Protein of unknown function DUF140
ch01	Solyc01g100260.2	82089176	82095527	6352	PDSE039	Guanosine-5%26apos-triphosphate 3%26apos-diphosphate pyrophosphatase (AHRD V1 **-- D8MKR7_9ENTR)%3B contains Interpro domain(s) IPR003695 Ppx/GppA phosphatase
ch01	Solyc01g100270.2	82098989	82112133	13145	PDSE039	3%26apos-5%26apos exonuclease family protein (AHRD V1 *-*- Q23B12_TETTH)%3B contains Interpro domain(s) IPR002562 3'-5' exonuclease
ch01	Solyc01g100280.2	82113424	82119096	5673	PDSE039	ATP-DEPENDENT DNA HELICASE (AHRD V1 *-** Q8SRI7_ENCCU)%3B contains Interpro domain(s) IPR004589 DNA helicase%2C ATP-dependent%2C RecQ type
ch01	Solyc01g100290.2	82127098	82132121	5024	PDSE039	Unknown Protein (AHRD V1)
ch01	Solyc01g100300.2	82140029	82140785	757	PDSE039	Unknown Protein (AHRD V1)
ch01	Solyc01g100310.2	82140047	82141429	1383	PDSE039	Calmodulin-binding protein (AHRD V1 *-*- D7L4F9_ARALY)%3B contains Interpro domain(s) IPR012442 Protein of unknown function DUF1645
ch01	Solyc01g100320.2	82146954	82153414	6461	PDSE039	Thioredoxin/protein disulfide isomerase (AHRD V1 **** Q2U681_ASPOR)%3B contains Interpro domain(s) IPR005788 Disulphide isomerase
ch01	Solyc01g100330.2	82155691	82161827	6137	PDSE039	Zinc finger matrin type 2 (AHRD V1 ***- Q6DEN8_XENTR)%3B contains Interpro domain(s) IPR003604 Zinc finger%2C U1-type
ch01	Solyc01g100340.2	82170492	82172089	1598	PDSE039	Pentatricopeptide repeat-containing protein (AHRD V1 ***- D7KIZ3_ARALY)%3B contains Interpro domain(s) IPR002885 Pentatricopeptide repeat
ch01	Solyc01g100350.2	82173471	82176296	2826	PDSE039	ADP-ribosylation factor-like protein 3 (AHRD V1 **-- ARL3_CAEEL)%3B contains Interpro domain(s) IPR006687 GTP-binding protein SAR1
ch01	Solyc01g100360.2	82177485	82184781	7297	PDSE039	Dihydrolipoyl dehydrogenase (AHRD V1 ***- B5LAW5_CAPAN)%3B contains Interpro domain(s) IPR006258 Dihydrolipoamide dehydrogenase
ch01	Solyc01g100370.2	82186051	82188666	2616	PDSE039	Universal stress protein (AHRD V1 ***- B6SNQ1_MAIZE)%3B contains Interpro domain(s) IPR006016 UspA
ch01	Solyc01g100380.2	82188573	82192180	3608	PDSE039	Calreticulin 2 calcium-binding protein (AHRD V1 **** A8HMC0_CHLRE)%3B contains Interpro domain(s) IPR009169 Calreticulin
ch01	Solyc01g100390.2	82195092	82200189	5098	PDSE039	Pyrophosphate-energized proton pump (AHRD V1 ***- B0SRX3_LEPBP)%3B contains Interpro domain(s) IPR004131 Inorganic H+ pyrophosphatase
ch01	Solyc01g100400.2	82202712	82204243	1532	PDSE039	Pseudouridine synthase family protein (AHRD V1 ***- D7KAZ8_ARALY)%3B contains Interpro domain(s) IPR006145 Pseudouridine synthase%2C RsuA and RluB/C/D/E/F
ch01	Solyc01g100410.2	82205026	82210979	5954	PDSE039	Iron-sulfur cluster insertion protein ErpA (AHRD V1 ***- C8Q1G7_9GAMM)%3B contains Interpro domain(s) IPR016092 FeS cluster insertion
ch01	Solyc01g100420.2	82211250	82215734	4485	PDSE039	Peptide chain release factor 2 (AHRD V1 ***- B6SY98_MAIZE)%3B contains Interpro domain(s) IPR004374 Peptide chain release factor 2
ch01	Solyc01g100430.2	82216295	82219335	3041	PDSE039	Ribosomal RNA small subunit methyltransferase A (AHRD V1 ***- RSMA_CYAP8)%3B contains Interpro domain(s) IPR011530 rRNA adenine dimethylase
ch01	Solyc01g100440.1	82221086	82224114	3029	PDSE039	Transcription regulatory protein SNF5 (AHRD V1 *-*- D3B6R9_POLPA)
ch01	Solyc01g100450.1	82236040	82237857	1818	PDSE039	Pentatricopeptide repeat-containing protein (AHRD V1 ***- D7KJU9_ARALY)%3B contains Interpro domain(s) IPR002885 Pentatricopeptide repeat
ch01	Solyc01g100460.2	82243649	82244921	1273	PDSE039	BZIP transcription factor (AHRD V1 **** C0LQL1_9CARY)%3B contains Interpro domain(s) IPR011616 bZIP transcription factor%2C bZIP-1
ch01	Solyc01g100470.2	82245029	82246005	977	PDSE039	Unknown Protein (AHRD V1)
ch01	Solyc01g100480.2	82248236	82253849	5614	PDSE039	Unknown Protein (AHRD V1)
ch01	Solyc01g100490.2	82262052	82263287	1236	PDSE039	Nicotianamine synthase (AHRD V1 ***- A3DUI9_MALXI)%3B contains Interpro domain(s) IPR004298 Nicotianamine synthase
ch01	Solyc01g100500.2	82265025	82268871	3847	PDSE039	Microfibrillar-associated protein 1 (AHRD V1 *-*- C1BVS1_9MAXI)%3B contains Interpro domain(s) IPR009730 Micro-fibrillar-associated 1%2C C-terminal
ch01	Solyc01g100510.2	82275127	82279577	4451	PDSE039	Knotted-like homeobox protein (AHRD V1 ***- Q49RB7_POPTO)%3B contains Interpro domain(s) IPR001356 Homeobox IPR005539 ELK IPR017970 Homeobox%2C conserved site
ch01	Solyc01g100520.2	82287668	82292399	4732	PDSE039	ATP-dependent Clp protease proteolytic subunit (AHRD V1 ***- Q93YH0_SOLLC)%3B contains Interpro domain(s) IPR018215 Peptidase S14%2C ClpP%2C active site
ch01	Solyc01g100530.2	82294669	82305344	10676	PDSE039	Protein EFR3 homolog A (AHRD V1 *--- EFR3A_HUMAN)%3B contains Interpro domain(s) IPR016024 Armadillo-type fold
ch01	Solyc01g100540.2	82309129	82312528	3400	PDSE039	PAPA-1-like conserved region family protein expressed (AHRD V1 *-*- Q2QNL8_ORYSJ)%3B contains Interpro domain(s) IPR006880 PAPA-1-like conserved region
ch01	Solyc01g113620.1	82315767	82320596	4830	PDSE039	NBS-LRR resistance protein (Fragment) (AHRD V1 *-*- C1K2I0_ROSHC)%3B contains Interpro domain(s) IPR002182 NB-ARC
ch01	Solyc01g100570.2	82320225	82324027	3803	PDSE039	Nucleolar protein (AHRD V1 ***- Q9LTV0_ARATH)%3B contains Interpro domain(s) IPR002687 Pre-mRNA processing ribonucleoprotein%2C binding region
ch01	Solyc01g100580.2	82326836	82329906	3071	PDSE039	Pentatricopeptide repeat-containing protein (AHRD V1 ***- D7KB79_ARALY)%3B contains Interpro domain(s) IPR002885 Pentatricopeptide repeat
ch01	Solyc01g100590.2	82330045	82336272	6228	PDSE039	Unknown Protein (AHRD V1)%3B contains Interpro domain(s) IPR019020 Cytochrome c-552/DMSO reductase-like%2C haem-binding domain
ch01	Solyc01g100600.2	82339251	82342726	3476	PDSE039	Kelch domain-containing protein 3 (AHRD V1 *--- B0W5R4_CULQU)%3B contains Interpro domain(s) IPR015915 Kelch-type beta propeller
ch01	Solyc01g100990.2	82619600	82622439	2840	PDSE040	Zinc finger matrin type 5 (AHRD V1 ***- B0S517_DANRE)%3B contains Interpro domain(s) IPR000571 Zinc finger%2C CCCH-type
ch01	Solyc01g101000.2	82623105	82629503	6399	PDSE040	Kinase family protein (AHRD V1 ***- D7M6L5_ARALY)%3B contains Interpro domain(s) IPR002290 Serine/threonine protein kinase
ch01	Solyc01g101010.2	82636054	82642167	6114	PDSE040	AGAP008431-PA (Fragment) (AHRD V1 *-*- A7UUL5_ANOGA)%3B contains Interpro domain(s) IPR007308 Protein of unknown function DUF408
ch01	Solyc01g101020.2	82648492	82651919	3428	PDSE040	FACT complex subunit SPT16 (AHRD V1 ***- D3AWW1_POLPA)%3B contains Interpro domain(s) IPR013953 FACT complex subunit Spt16p/Cdc68p
ch01	Solyc01g101030.2	82651948	82655945	3998	PDSE040	FACT complex subunit SPT16 (AHRD V1 ***- D3AWW1_POLPA)%3B contains Interpro domain(s) IPR013953 FACT complex subunit Spt16p/Cdc68p
ch01	Solyc01g101040.2	82660502	82665331	4830	PDSE040	ATP-citrate lyase A-3 (AHRD V1 **** D7KJQ3_ARALY)%3B contains Interpro domain(s) IPR016102 Succinyl-CoA synthetase-like
ch01	Solyc01g101050.2	82670553	82671695	1143	PDSE040	Peroxidase 1 (AHRD V1 **** B6T173_MAIZE)%3B contains Interpro domain(s) IPR002016 Haem peroxidase%2C plant/fungal/bacterial
ch01	Solyc01g101060.2	82678819	82681422	2604	PDSE040	S-adenosylmethionine synthase (AHRD V1 ***- B8LFH4_IPOBA)%3B contains Interpro domain(s) IPR002133 S-adenosylmethionine synthetase
ch01	Solyc01g101070.2	82682230	82692010	9781	PDSE040	ABC transporter G family member 37 (AHRD V1 ***- AB37G_ARATH)%3B contains Interpro domain(s) IPR013525 ABC-2 type transporter
ch01	Solyc01g101080.1	82695829	82697742	1914	PDSE040	Ulp1 protease family C-terminal catalytic domain containing protein (AHRD V1 *-*- Q60D46_SOLDE)
ch01	Solyc01g101090.2	82700183	82706494	6312	PDSE040	TBC1 domain family member CG11727 (AHRD V1 **-* Y1727_DROME)%3B contains Interpro domain(s) IPR000195 RabGAP/TBC
ch01	Solyc01g101100.2	82707636	82712173	4538	PDSE040	Receptor-like protein kinase (AHRD V1 ***- Q9LYS5_ARATH)%3B contains Interpro domain(s) IPR002290 Serine/threonine protein kinase
ch01	Solyc01g101110.2	82721364	82727829	6466	PDSE040	Serine/threonine-protein kinase Haspin (AHRD V1 *--- B6JWA5_SCHJY)%3B contains Interpro domain(s) IPR000719 Protein kinase%2C core
ch01	Solyc01g101120.2	82731870	82734442	2573	PDSE040	Glucan endo-1 3-beta-glucosidase 1 (AHRD V1 *-*- B4FGE4_MAIZE)%3B contains Interpro domain(s) IPR012946 X8
ch01	Solyc01g101130.2	82735376	82738361	2986	PDSE040	Plant IF-like protein (AHRD V1 ***- B6TAT2_MAIZE)
ch01	Solyc01g101140.2	82748479	82753118	4640	PDSE040	LOC100005105 protein (Fragment) (AHRD V1 *-*- A4QNR9_DANRE)%3B contains Interpro domain(s) IPR007491 Protein of unknown function DUF537
ch01	Solyc01g101150.1	82756619	82759013	2395	PDSE040	Pentatricopeptide repeat-containing protein (AHRD V1 ***- D7MRA3_ARALY)%3B contains Interpro domain(s) IPR002885 Pentatricopeptide repeat
ch01	Solyc01g101160.2	82762441	82763945	1505	PDSE040	Unknown Protein (AHRD V1)
ch01	Solyc01g101170.2	82768763	82771174	2412	PDSE040	Alpha-humulene/(-)-(E)-beta-caryophyllene synthase (AHRD V1 **** HUMS_ARATH)%3B contains Interpro domain(s) IPR005630 Terpene synthase%2C metal-binding domain
ch01	Solyc01g101180.2	82781170	82783261	2092	PDSE040	Alpha-humulene/(-)-(E)-beta-caryophyllene synthase (AHRD V1 **** HUMS_ARATH)%3B contains Interpro domain(s) IPR005630 Terpene synthase%2C metal-binding domain
ch01	Solyc01g101190.2	82786563	82788821	2259	PDSE040	Alpha-humulene/(-)-(E)-beta-caryophyllene synthase (AHRD V1 **** HUMS_ARATH)%3B contains Interpro domain(s) IPR005630 Terpene synthase%2C metal-binding domain
ch01	Solyc01g101200.2	82789909	82792987	3079	PDSE040	Unknown Protein (AHRD V1)
ch01	Solyc01g101210.2	82795416	82797728	2313	PDSE040	Alpha-humulene/(-)-(E)-beta-caryophyllene synthase (AHRD V1 **** HUMS_ARATH)%3B contains Interpro domain(s) IPR005630 Terpene synthase%2C metal-binding domain
ch01	Solyc01g101220.1	82799385	82800429	1045	PDSE040	Sesquiterpene synthase 1 (AHRD V1 ***- Q9FQ27_SOLHA)%3B contains Interpro domain(s) IPR005630 Terpene synthase%2C metal-binding domain
ch01	Solyc01g101240.2	82818855	82824013	5159	PDSE040	Aspartic proteinase (AHRD V1 **** ASPRX_ORYSJ)%3B contains Interpro domain(s) IPR001461 Peptidase A1
ch01	Solyc01g101250.2	82824272	82828065	3794	PDSE040	D111/G-patch domain-containing protein (AHRD V1 **-- D7M5C5_ARALY)%3B contains Interpro domain(s) IPR000467 D111/G-patch
ch01	Solyc01g101260.2	82833017	82833752	736	PDSE040	Unknown Protein (AHRD V1)
ch01	Solyc01g102260.2	82852031	82852877	847	PDSE040	Pheres1 (Fragment) (AHRD V1 ***- B2BFM9_ARALY)%3B contains Interpro domain(s) IPR002100 Transcription factor%2C MADS-box
ch01	Solyc01g102270.2	82855041	82858807	3767	PDSE040	Anaphase promoting complex subunit 11 (AHRD V1 ***- D7MN37_ARALY)
ch01	Solyc01g102280.2	82857623	82858629	1007	PDSE040	Unknown Protein (AHRD V1)
ch01	Solyc01g102290.2	82863311	82864206	896	PDSE040	Stress-induced hydrophobic peptide (AHRD V1 **-- B9N409_POPTR)%3B contains Interpro domain(s) IPR000612 Uncharacterised protein family UPF0057
ch01	Solyc01g102300.2	82883861	82888441	4581	PDSE040	BHLH transcription factor (AHRD V1 *-** B6TXR4_MAIZE)%3B contains Interpro domain(s) IPR011598 Helix-loop-helix DNA-binding
ch01	Solyc01g102310.2	82889387	82892936	3550	PDSE040	Unknown Protein (AHRD V1)
ch01	Solyc01g102320.1	82900213	82901406	1194	PDSE040	Unknown Protein (AHRD V1)%3B contains Interpro domain(s) IPR001810 Cyclin-like F-box
ch01	Solyc01g102330.2	82904754	82906445	1692	PDSE040	Acetyl xylan esterase A (AHRD V1 **-- D0TLQ4_9BACE)%3B contains Interpro domain(s) IPR005181 Protein of unknown function DUF303%2C acetylesterase putative
ch01	Solyc01g102340.2	82925828	82927937	2110	PDSE040	Myb-like transcription factor (AHRD V1 *--- B8XPP3_9ROSI)%3B contains Interpro domain(s) IPR015495 Myb transcription factor
ch01	Solyc01g102350.2	82941604	82946739	5136	PDSE040	Pectinacetylesterase like protein (Fragment) (AHRD V1 *--- Q56WP8_ARATH)%3B contains Interpro domain(s) IPR004963 Pectinacetylesterase
ch01	Solyc01g102360.1	82955828	82958426	2599	PDSE040	Peptide transporter-like protein (AHRD V1 **-* Q9LSE8_ARATH)%3B contains Interpro domain(s) IPR000109 TGF-beta receptor%2C type I/II extracellular region
ch01	Solyc01g102370.2	82961683	82969941	8259	PDSE040	Flap structure specific endonuclease 1 (AHRD V1 **** Q6DRB5_DANRE)%3B contains Interpro domain(s) IPR006084 DNA repair protein (XPGC)/yeast Rad
ch01	Solyc01g102380.2	82973903	82974888	986	PDSE040	Germin-like protein (AHRD V1 ***- O64439_SOLLC)%3B contains Interpro domain(s) IPR019780 Germin%2C manganese binding site
ch01	Solyc01g102390.2	82977692	82979772	2081	PDSE040	Germin-like protein (AHRD V1 ***- O65358_SOLTU)%3B contains Interpro domain(s) IPR014710 RmlC-like jelly roll fold
ch01	Solyc01g102400.2	82983065	82985492	2428	PDSE040	Germin-like protein (AHRD V1 ***- O65358_SOLTU)%3B contains Interpro domain(s) IPR014710 RmlC-like jelly roll fold
ch01	Solyc01g102410.2	82987257	82996076	8820	PDSE040	Glutaminyl-tRNA synthetase (AHRD V1 ***- A8BEZ0_GIALA)%3B contains Interpro domain(s) IPR004526 Glutamyl-tRNA synthetase%2C class Ic%2C archaeal/eukaryotic cytosolic
ch01	Solyc01g102420.1	83003378	83003704	327	PDSE040	Unknown Protein (AHRD V1)
ch01	Solyc01g102430.2	83005452	83005896	445	PDSE040	Unknown Protein (AHRD V1)
ch01	Solyc01g102440.2	83016466	83017097	632	PDSE040	Organic solute transporter-like (AHRD V1 *-*- Q8H5Q5_ORYSJ)%3B contains Interpro domain(s) IPR005178 Protein of unknown function DUF300
ch01	Solyc01g102450.2	83017076	83018299	1224	PDSE040	Transmembrane protein 34 (AHRD V1 ***- A9UM61_XENTR)%3B contains Interpro domain(s) IPR005178 Protein of unknown function DUF300
ch01	Solyc01g102460.2	83021841	83022548	708	PDSE040	Unknown Protein (AHRD V1)
ch01	Solyc01g102470.2	83025974	83027160	1187	PDSE040	Pentatricopeptide repeat-containing protein (AHRD V1 *-*- D7MEW5_ARALY)%3B contains Interpro domain(s) IPR002885 Pentatricopeptide repeat
ch01	Solyc01g102480.2	83027860	83035379	7520	PDSE040	Transmembrane protein 34 (AHRD V1 ***- C0H9K2_SALSA)%3B contains Interpro domain(s) IPR005178 Protein of unknown function DUF300
ch01	Solyc01g102490.2	83039083	83049084	10002	PDSE040	NADPH adrenodoxin oxidoreductase fprA (NADPH-ferredoxin reductase) (AHRD V1 **-* A2VNR6_MYCTU)%3B contains Interpro domain(s) IPR000759 Adrenodoxin reductase
ch01	Solyc01g102500.2	83050648	83054617	3970	PDSE040	Genomic DNA chromosome 5 TAC clone K1F13 (AHRD V1 *-*- Q9FJZ1_ARATH)
ch01	Solyc01g102510.2	83056665	83068391	11727	PDSE040	Genomic DNA chromosome 5 P1 clone MXC17 (AHRD V1 *--- Q9FIR4_ARATH)%3B contains Interpro domain(s) IPR017986 WD40 repeat%2C region
ch01	Solyc01g102520.2	83071860	83075439	3580	PDSE040	MLO-like protein 1 (AHRD V1 ***- Q94CG7_MAIZE)%3B contains Interpro domain(s) IPR004326 Mlo-related protein
ch01	Solyc01g102530.2	83075127	83077462	2336	PDSE040	SNARE associated Golgi protein (AHRD V1 *--- B7KHF6_CYAP7)%3B contains Interpro domain(s) IPR015414 SNARE associated Golgi protein
ch01	Solyc01g102540.2	83081913	83093458	11546	PDSE040	Nucleoporin (AHRD V1 *-*- C0KG86_DROSI)
ch01	Solyc01g102550.2	83096605	83104373	7769	PDSE040	Nucleoporin-like protein (AHRD V1 *-*- Q6YWF9_ORYSJ)
ch01	Solyc01g102560.2	83107049	83108226	1178	PDSE040	Eukaryotic translation initiation factor 3 subunit 8-like protein (AHRD V1 ***- Q9LIL2_ARATH)%3B contains Interpro domain(s) IPR000717 Proteasome component region PCI
ch01	Solyc01g102570.2	83110918	83130851	19934	PDSE040	Eukaryotic translation initiation factor 3 subunit 8-like protein (AHRD V1 ***- Q9LIL2_ARATH)%3B contains Interpro domain(s) IPR008905 Eukaryotic translation initiation factor 3 subunit 8%2C N-terminal
ch01	Solyc01g102580.2	83117822	83121772	3951	PDSE040	Endo-1 4-beta-glucanase (AHRD V1 ***- O04890_SOLLC)%3B contains Interpro domain(s) IPR008928 Six-hairpin glycosidase-like IPR018221 Glycoside hydrolase%2C family 9%2C active site IPR001701 Glycoside hydrolase%2C family 9
ch01	Solyc01g102590.2	83123379	83125615	2237	PDSE040	Eukaryotic translation initiation factor 3 subunit 8-like protein (AHRD V1 *-*- Q9LIL2_ARATH)%3B contains Interpro domain(s) IPR000717 Proteasome component region PCI
ch01	Solyc01g102600.2	83129159	83130851	1693	PDSE040	Eukaryotic translation initiation factor 3 subunit 8-like protein (AHRD V1 ***- Q9LIL2_ARATH)%3B contains Interpro domain(s) IPR008905 Eukaryotic translation initiation factor 3 subunit 8%2C N-terminal
ch01	Solyc01g102610.2	83132817	83137292	4476	PDSE040	Ferric reductase oxidase (AHRD V1 **-* D6RVS5_HORVU)%3B contains Interpro domain(s) IPR013130 Ferric reductase-like transmembrane component%2C N-terminal
ch01	Solyc01g102620.1	83142400	83144955	2556	PDSE040	Unknown Protein (AHRD V1)
ch01	Solyc01g102630.2	83145873	83148532	2660	PDSE040	Unknown Protein (AHRD V1)
ch01	Solyc01g102640.2	83155789	83157038	1250	PDSE040	Nucleoporin (Fragment) (AHRD V1 ***- Q677F1_HYAOR)%3B contains Interpro domain(s) IPR007230 Peptidase S59%2C nucleoporin
ch01	Solyc01g102650.2	83162202	83162862	661	PDSE040	Unknown Protein (AHRD V1)
ch01	Solyc01g102660.2	83166396	83171573	5178	PDSE040	Maleylacetoacetate isomerase / glutathione S-transferase (AHRD V1 ***- Q6MR10_BDEBA)%3B contains Interpro domain(s) IPR005955 Maleylacetoacetate isomerase
ch01	Solyc01g102670.2	83171469	83174012	2544	PDSE040	HhH-GPD (AHRD V1 *--- Q2INY1_ANADE)%3B contains Interpro domain(s) IPR011257 DNA glycosylase
ch01	Solyc01g102680.2	83176089	83185689	9601	PDSE040	Receptor like kinase%2C RLK
ch01	Solyc01g102690.2	83186277	83189733	3457	PDSE040	Pentatricopeptide repeat-containing protein (AHRD V1 ***- D7LSX0_ARALY)%3B contains Interpro domain(s) IPR002885 Pentatricopeptide repeat
ch01	Solyc01g102700.2	83194913	83202439	7527	PDSE040	Receptor like kinase%2C RLK
ch01	Solyc01g102710.2	83204179	83211382	7204	PDSE040	Receptor like kinase%2C RLK
ch01	Solyc01g102720.2	83215138	83216790	1653	PDSE040	START domain containing 10 (Fragment) (AHRD V1 **-- Q52LA1_MOUSE)%3B contains Interpro domain(s) IPR002913 Lipid-binding START
ch01	Solyc01g102730.2	83218112	83223218	5107	PDSE040	Cinnamoyl-CoA reductase family (AHRD V1 ***- D7LQ28_ARALY)%3B contains Interpro domain(s) IPR016040 NAD(P)-binding domain
ch01	Solyc01g102740.2	83236708	83238761	2054	PDSE040	NAC domain protein IPR003441 (AHRD V1 *-*- B9GVP9_POPTR)%3B contains Interpro domain(s) IPR003441 No apical meristem (NAM) protein
ch01	Solyc01g102750.2	83245131	83250588	5458	PDSE040	PHD finger family protein (AHRD V1 **-- D7KBK9_ARALY)%3B contains Interpro domain(s) IPR019787 Zinc finger%2C PHD-finger
ch01	Solyc01g102760.2	83252023	83258088	6066	PDSE040	PHD finger family protein (AHRD V1 ***- D7KBK9_ARALY)
ch01	Solyc01g102770.1	83256602	83256790	189	PDSE040	Photosystem II reaction center protein Z (AHRD V1 ***- Q5IHA1_9SOLN)%3B contains Interpro domain(s) IPR002644 Photosystem II protein PsbZ
ch01	Solyc01g102790.2	83258225	83260605	2381	PDSE040	Pentatricopeptide repeat-containing protein (AHRD V1 ***- D7KHY5_ARALY)%3B contains Interpro domain(s) IPR002885 Pentatricopeptide repeat
ch01	Solyc01g102800.2	83261245	83268236	6992	PDSE040	Histidyl-tRNA synthetase (AHRD V1 *-*- Q52NV4_HUMAN)%3B contains Interpro domain(s) IPR015807 Histidyl-tRNA synthetase%2C class IIa%2C subgroup
ch01	Solyc01g102810.2	83273087	83279273	6187	PDSE040	DNA polymerase III gamma and tau subunit (AHRD V1 *-*- B5IJD5_9CHRO)%3B contains Interpro domain(s) IPR012763 DNA polymerase III%2C subunit gamma/ tau
ch01	Solyc01g102820.2	83279474	83284682	5209	PDSE040	2-C-methyl-D-erythritol 4-phosphate cytidylyltransferase (AHRD V1 ***- A9ZN09_HEVBR)%3B contains Interpro domain(s) IPR001228 4-diphosphocytidyl-2C-methyl-D-erythritol synthase
ch01	Solyc01g102830.2	83288462	83289299	838	PDSE040	Unknown Protein (AHRD V1)
ch01	Solyc01g102840.2	83291991	83297153	5163	PDSE040	Tir-nbs%2C resistance protein fragment
ch01	Solyc01g102850.1	83299072	83303254	4183	PDSE040	Tir-nbs-lrr%2C resistance protein
ch01	Solyc01g102860.2	83303739	83304848	1110	PDSE040	Unknown Protein (AHRD V1)
ch01	Solyc01g102870.1	83310239	83312638	2400	PDSE040	LRR receptor-like serine/threonine-protein kinase%2C RLP
ch01	Solyc01g102880.1	83313053	83324485	11433	PDSE040	Tir-nbs-lrr%2C resistance protein
ch01	Solyc01g102890.2	83326699	83327827	1129	PDSE040	Germin-like protein 4 (AHRD V1 ***- A8QK90_VITVI)%3B contains Interpro domain(s) IPR014710 RmlC-like jelly roll fold
ch01	Solyc01g102900.2	83330448	83331550	1103	PDSE040	Germin-like protein 4 (AHRD V1 ***- A8QK90_VITVI)%3B contains Interpro domain(s) IPR014710 RmlC-like jelly roll fold
ch01	Solyc01g102910.2	83336031	83337112	1082	PDSE040	Germin-like protein 4 (AHRD V1 ***- A8QK90_VITVI)%3B contains Interpro domain(s) IPR014710 RmlC-like jelly roll fold
ch01	Solyc01g102920.2	83339739	83340921	1183	PDSE040	Tir-nbs%2C resistance protein fragment
ch01	Solyc01g102930.1	83341917	83343353	1437	PDSE040	Lrr%2C resistance protein fragment
ch01	Solyc01g102940.2	83352910	83360308	7399	PDSE040	Methionine s-methyltransferase (AHRD V1 **** B9N0J3_POPTR)%3B contains Interpro domain(s) IPR015424 Pyridoxal phosphate-dependent transferase%2C major region
ch01	Solyc01g102950.2	83364523	83371065	6543	PDSE040	FAD dependent oxidoreductase (AHRD V1 **-- B5VX05_SPIMA)
ch01	Solyc01g102960.2	83371681	83372560	880	PDSE040	class IV heat shock protein (AHRD V1 ***- B6T3F5_MAIZE)%3B contains Interpro domain(s) IPR002068 Heat shock protein Hsp20
ch01	Solyc01g102970.2	83373391	83386730	13340	PDSE040	RNA-binding protein (AHRD V1 *--* Q5CPB6_CRYHO)%3B contains Interpro domain(s) IPR012677 Nucleotide-binding%2C alpha-beta plait
ch01	Solyc01g102980.2	83400300	83402189	1890	PDSE040	Zinc finger-homeodomain protein 1 (Fragment) (AHRD V1 **-- B0LK17_YUCFI)%3B contains Interpro domain(s) IPR006456 ZF-HD homeobox protein Cys/His-rich dimerisation region
ch01	Solyc01g102990.2	83404941	83414533	9593	PDSE040	ATP-dependent Clp protease ATP-binding subunit clpX (AHRD V1 ***- B6SSC5_MAIZE)%3B contains Interpro domain(s) IPR004487 ClpX%2C ATPase regulatory subunit
ch01	Solyc01g103000.1	83416255	83422255	6001	PDSE040	Unknown Protein (AHRD V1)
ch01	Solyc01g103010.2	83433700	83447869	14170	PDSE040	Cullin-associated NEDD8-dissociated protein 2 (AHRD V1 ***- B0WPV6_CULQU)%3B contains Interpro domain(s) IPR011989 Armadillo-like helical
ch01	Solyc01g103020.2	83450122	83456095	5974	PDSE040	Survival of motor neuron-related-splicing factor 30 (AHRD V1 ***- C1BW46_ESOLU)%3B contains Interpro domain(s) IPR018351 Tudor subgroup
ch01	Solyc01g103030.2	83457925	83462557	4633	PDSE040	Nitrate transporter (AHRD V1 **** Q7XAK5_PRUPE)%3B contains Interpro domain(s) IPR000109 TGF-beta receptor%2C type I/II extracellular region
ch01	Solyc01g103040.2	83473073	83485225	12153	PDSE040	Mitotic checkpoint protein MAD1 (AHRD V1 *-*- A8JF64_CHLRE)%3B contains Interpro domain(s) IPR008672 Mitotic checkpoint
ch01	Solyc01g103050.2	83494825	83500792	5968	PDSE040	Auxin response factor 1 (AHRD V1 **** D9I2J0_SOLLC)%3B contains Interpro domain(s) IPR010525 Auxin response factor
ch01	Solyc01g103060.2	83504324	83505106	783	PDSE040	Non-specific lipid-transfer protein (AHRD V1 ***- B9RGU5_RICCO)%3B contains Interpro domain(s) IPR003612 Plant lipid transfer protein/seed storage/trypsin-alpha amylase inhibitor
ch01	Solyc01g103070.2	83505849	83506798	950	PDSE040	Unknown Protein (AHRD V1)
ch01	Solyc01g103080.2	83506843	83515043	8201	PDSE040	ATP-dependent RNA helicase DOB1 (AHRD V1 **** B0WF10_CULQU)%3B contains Interpro domain(s) IPR016438 RNA helicase%2C ATP-dependent%2C SK12/DOB1
ch01	Solyc01g103090.2	83516637	83524905	8269	PDSE040	Splicing factor U2af subunit (AHRD V1 *-*- B6T3Q5_MAIZE)%3B contains Interpro domain(s) IPR009145 U2 auxiliary factor small subunit
ch01	Solyc01g103100.2	83528327	83534064	5738	PDSE040	Short-chain dehydrogenase/reductase SDR (AHRD V1 ***- A6C8Y5_9PLAN)%3B contains Interpro domain(s) IPR002347 Glucose/ribitol dehydrogenase
ch01	Solyc01g103110.2	83534654	83541901	7248	PDSE040	Unknown Protein (AHRD V1)%3B contains Interpro domain(s) IPR007434 Protein of unknown function DUF482
ch01	Solyc01g103120.2	83542277	83546067	3791	PDSE040	Dynamin-2A (AHRD V1 ***- B6UEQ3_MAIZE)%3B contains Interpro domain(s) IPR011993 Pleckstrin homology-type
ch01	Solyc01g103130.1	83546795	83554945	8151	PDSE040	Dynamin-2A (AHRD V1 ***- B6UEQ3_MAIZE)%3B contains Interpro domain(s) IPR001401 Dynamin%2C GTPase region
ch01	Solyc01g103140.2	83556380	83563321	6942	PDSE040	Voltage-gated chloride channel (AHRD V1 **** Q96325_ARATH)%3B contains Interpro domain(s) IPR002251 Chloride channel plant CLC
ch01	Solyc01g103150.2	83577505	83582190	4686	PDSE040	Os03g0731050 protein (Fragment) (AHRD V1 ***- C7IZG5_ORYSJ)%3B contains Interpro domain(s) IPR004949 Protein of unknown function DUF266%2C plant
ch01	Solyc01g103160.2	83583662	83587534	3873	PDSE040	Pentatricopeptide repeat-containing protein (AHRD V1 *-*- D7LST4_ARALY)%3B contains Interpro domain(s) IPR002885 Pentatricopeptide repeat
ch01	Solyc01g103170.2	83589714	83597304	7591	PDSE040	Lysine ketoglutarate reductase trans-splicing related 1-like (AHRD V1 ***- Q5JLN0_ORYSJ)%3B contains Interpro domain(s) IPR007877 Protein of unknown function DUF707
ch01	Solyc01g103180.2	83609493	83613702	4210	PDSE040	Protein FAR1-RELATED SEQUENCE 11 (AHRD V1 **-- FRS11_ARATH)%3B contains Interpro domain(s) IPR018289 MULE transposase%2C conserved domain
ch01	Solyc01g103190.2	83616111	83617335	1225	PDSE040	COX assembly mitochondrial protein homolog (AHRD V1 ***- COXAM_SCHPO)%3B contains Interpro domain(s) IPR013892 Cytochrome c oxidase biogenesis protein Cmc1-like
ch01	Solyc01g103200.2	83620668	83621921	1254	PDSE040	Unknown Protein (AHRD V1)
ch01	Solyc01g103210.2	83621623	83622519	897	PDSE040	Unknown Protein (AHRD V1)
ch01	Solyc01g103220.2	83625084	83629542	4459	PDSE040	Cytochrome c (AHRD V1 ***- B6SKR4_MAIZE)%3B contains Interpro domain(s) IPR002327 Cytochrome c%2C class IA/ IB
ch01	Solyc01g103230.2	83638757	83653587	14831	PDSE040	Non-lysosomal glucosylceramidase (AHRD V1 ***- B9SS77_RICCO)%3B contains Interpro domain(s) IPR014551 Beta-glucosidase%2C GBA2 type
ch01	Solyc01g103240.2	83654054	83655666	1613	PDSE040	Protein serine/threonine kinase (AHRD V1 ***- D3BP85_POLPA)%3B contains Interpro domain(s) IPR002290 Serine/threonine protein kinase
ch01	Solyc01g103250.2	83659592	83668821	9230	PDSE040	Histone-lysine N-methyltransferase NSD3 (AHRD V1 *--- NSD3_HUMAN)%3B contains Interpro domain(s) IPR018144 Plus-3 domain%2C subgroup
ch01	Solyc01g103260.2	83668165	83668999	835	PDSE040	Unknown Protein (AHRD V1)
ch01	Solyc01g103270.2	83672489	83673806	1318	PDSE040	Aquaporin PIP1-3 (AHRD V1 --*- PIP13_ARATH)%3B contains Interpro domain(s) IPR000425 Major intrinsic protein
ch01	Solyc01g103280.2	83672489	83674125	1637	PDSE040	Unknown Protein (AHRD V1)
ch01	Solyc01g103290.2	83675571	83676010	440	PDSE040	Unknown Protein (AHRD V1)
ch01	Solyc01g103300.1	83677715	83680827	3113	PDSE040	SWIB complex BAF60b domain-containing protein (AHRD V1 *-*- D7M1C3_ARALY)
ch01	Solyc01g103320.2	83685275	83728570	43296	PDSE040	Zinc finger CCCH domain-containing protein 44 (AHRD V1 *--- C3H44_ARATH)%3B contains Interpro domain(s) IPR018144 Plus-3 domain%2C subgroup
ch01	Solyc01g103310.2	83701011	83702896	1886	PDSE040	Unknown Protein (AHRD V1)
ch01	Solyc01g103330.2	83728160	83728764	605	PDSE040	Unknown Protein (AHRD V1)
ch01	Solyc01g103340.2	83728516	83733759	5244	PDSE040	Zinc finger CCCH domain-containing protein 44 (AHRD V1 **-- C3H44_ARATH)%3B contains Interpro domain(s) IPR018144 Plus-3 domain%2C subgroup
ch01	Solyc01g103350.2	83739841	83746530	6690	PDSE040	Cell division protein kinase 13 (AHRD V1 *-*- CDK13_MOUSE)%3B contains Interpro domain(s) IPR002290 Serine/threonine protein kinase
ch01	Solyc01g103360.2	83747188	83748220	1033	PDSE040	Expressed protein (Fragment) (AHRD V1 ***- B3VV14_POPTN)%3B contains Interpro domain(s) IPR006514 Protein of unknown function DUF579%2C plant
ch01	Solyc01g103370.2	83750652	83755639	4988	PDSE040	Ras-related protein Rab-1A (AHRD V1 ***- C0HBJ4_SALSA)%3B contains Interpro domain(s) IPR003579 Ras small GTPase%2C Rab type
ch01	Solyc01g103380.2	83755957	83758949	2993	PDSE040	Ras-related protein Rab-25 (AHRD V1 ***- RAB25_MOUSE)%3B contains Interpro domain(s) IPR015595 Rab11-related
ch01	Solyc01g103390.2	83760511	83763127	2617	PDSE040	Flavin oxidoreductase/NADH oxidase (AHRD V1 **-- A0YMI2_LYNSP)%3B contains Interpro domain(s) IPR001155 NADH
ch01	Solyc01g103400.2	83766260	83770716	4457	PDSE040	Unknown Protein (AHRD V1)
ch01	Solyc01g103410.2	83770913	83781702	10790	PDSE040	Nucleic acid binding protein (AHRD V1 **-* B6T8Q7_MAIZE)%3B contains Interpro domain(s) IPR004087 K Homology
ch01	Solyc01g103420.2	83786331	83798238	11908	PDSE040	Upf3 regulator of nonsense transcripts-like protein B (AHRD V1 *--- Q2F5U6_BOMMO)%3B contains Interpro domain(s) IPR005120 Regulator of nonsense-mediated decay%2C UPF3
ch01	Solyc01g103430.2	83804323	83813569	9247	PDSE040	Glycogen synthase kinase (AHRD V1 **** C7AE95_SOYBN)%3B contains Interpro domain(s) IPR002290 Serine/threonine protein kinase
ch01	Solyc01g103440.2	83817098	83820931	3834	PDSE040	Phosphoribosylamine--glycine ligase (AHRD V1 ***- D7KJV0_ARALY)%3B contains Interpro domain(s) IPR000115 Phosphoribosylglycinamide synthetase
ch01	Solyc01g103450.2	83821528	83826037	4510	PDSE040	Chaperone DnaK (AHRD V1 ***- Q1SKX2_MEDTR)%3B contains Interpro domain(s) IPR012725 Chaperone DnaK
ch01	Solyc01g103460.2	83828730	83829803	1074	PDSE040	3%26apos-5%26apos exonuclease (AHRD V1 ***- B0WTA6_CULQU)%3B contains Interpro domain(s) IPR002562 3'-5' exonuclease
ch01	Solyc01g103470.2	83830816	83831855	1040	PDSE040	Unknown Protein (AHRD V1)
ch01	Solyc01g103480.2	83833887	83841434	7548	PDSE040	Coatomer subunit delta (AHRD V1 ***- B6TDR8_MAIZE)%3B contains Interpro domain(s) IPR008968 Clathrin adaptor%2C mu subunit%2C C-terminal
ch01	Solyc01g103490.2	83848324	83854531	6208	PDSE040	Necrotic spotted lesions 1 (Fragment) (AHRD V1 *-*- B6ZA21_HELAN)%3B contains Interpro domain(s) IPR001862 Membrane attack complex component/perforin/complement C9
ch01	Solyc01g103500.2	83854696	83855634	939	PDSE040	Unknown Protein (AHRD V1)
ch01	Solyc01g103510.2	83859723	83864398	4676	PDSE040	Ribosomal protein L3-like (AHRD V1 ***- Q2VCJ2_SOLTU)%3B contains Interpro domain(s) IPR000597 Ribosomal protein L3
ch01	Solyc01g103530.2	83882217	83886479	4263	PDSE040	Receptor like kinase%2C RLK
ch01	Solyc01g103540.2	83887917	83893923	6007	PDSE040	YTH domain family 2 (Predicted) (AHRD V1 *-*- B2GUU1_RAT)%3B contains Interpro domain(s) IPR007275 YT521-B-like protein
ch01	Solyc01g103550.1	83894425	83895360	936	PDSE040	Transcription factor MADS-box (AHRD V1 *-*- Q2HRN3_MEDTR)%3B contains Interpro domain(s) IPR002100 Transcription factor%2C MADS-box
ch01	Solyc01g103560.2	83896521	83901778	5258	PDSE040	tRNA pseudouridine synthase A (AHRD V1 ***- D6ZZF1_STAND)%3B contains Interpro domain(s) IPR001406 Pseudouridine synthase I%2C TruA
ch01	Solyc01g103570.2	83902094	83910528	8435	PDSE040	DNA-binding bromodomain-containing protein-like (AHRD V1 *-** Q5VPG9_ORYSJ)%3B contains Interpro domain(s) IPR001487 Bromodomain
ch01	Solyc01g103580.2	83913684	83914709	1026	PDSE040	Genomic DNA chromosome 5 P1 clone MCL19 (AHRD V1 ***- Q9FNL3_ARATH)%3B contains Interpro domain(s) IPR007770 Protein of unknown function DUF679
ch01	Solyc01g103590.2	83929051	83930276	1226	PDSE040	Glyoxalase/bleomycin resistance protein/dioxygenase (AHRD V1 **-- Q2HVV5_MEDTR)%3B contains Interpro domain(s) IPR004360 Glyoxalase/bleomycin resistance protein/dioxygenase
ch01	Solyc01g103600.2	83937777	83940070	2294	PDSE040	Protein TIFY 3A (AHRD V1 **-- TIF3A_ARATH)%3B contains Interpro domain(s) IPR010399 Tify
ch01	Solyc01g103610.2	83940119	83942752	2634	PDSE040	Nbs-lrr%2C resistance protein
ch01	Solyc01g103620.2	83943092	83946456	3365	PDSE040	Sodium Bile acid symporter family protein expressed (AHRD V1 **** Q2QX41_ORYSJ)%3B contains Interpro domain(s) IPR002657 Bile acid
ch01	Solyc01g103630.2	83948409	83949261	853	PDSE040	Glyoxalase/bleomycin resistance protein/dioxygenase (AHRD V1 ***- Q2HVV5_MEDTR)%3B contains Interpro domain(s) IPR004360 Glyoxalase/bleomycin resistance protein/dioxygenase
ch01	Solyc01g103640.2	83955588	83956758	1171	PDSE040	A_IG002N01.30 protein (Fragment) (AHRD V1 ***- O04624_ARATH)%3B contains Interpro domain(s) IPR001578 Peptidase C12%2C ubiquitin carboxyl-terminal hydrolase 1
ch01	Solyc01g103650.2	83958124	83964384	6261	PDSE040	Hydrolase alpha/beta fold family (AHRD V1 **-- A4VRL9_PSEU5)%3B contains Interpro domain(s) IPR012020 AB-hydrolase YheT%2C putative
ch01	Solyc01g103660.2	83970532	83977332	6801	PDSE040	Alpha/beta hydrolase fold (AHRD V1 *--- B0KN71_PSEPG)
ch01	Solyc01g103670.2	83978628	83987203	8576	PDSE040	Alpha/beta hydrolase fold-1 domain-containing protein (AHRD V1 **-- D3BTR9_POLPA)
ch01	Solyc01g103680.2	83987525	83992704	5180	PDSE040	Coiled-coil domain containing 47 (AHRD V1 ***- Q0VBU4_MOUSE)%3B contains Interpro domain(s) IPR012879 Protein of unknown function DUF1682
ch01	Solyc01g103690.2	83993320	84021968	28649	PDSE040	ATP-dependent RNA helicase A (AHRD V1 *-*- B0W4E8_CULQU)%3B contains Interpro domain(s) IPR014001 DEAD-like helicase%2C N-terminal
ch01	Solyc01g103700.2	84024082	84025180	1099	PDSE040	Unknown Protein (AHRD V1)%3B contains Interpro domain(s) IPR008545 Protein of unknown function DUF827%2C plant
ch01	Solyc01g103710.2	84025720	84029325	3606	PDSE040	Fe/S biogenesis protein nfuA (AHRD V1 *--- NFUA_BUCCC)%3B contains Interpro domain(s) IPR001075 NIF system FeS cluster assembly%2C NifU%2C C-terminal
ch01	Solyc01g103720.2	84030477	84033371	2895	PDSE040	Ribosome biogenesis protein ERB1 (AHRD V1 ***- ERB1_CRYNE)%3B contains Interpro domain(s) IPR011046 WD40 repeat-like
ch01	Solyc01g103730.2	84032227	84033810	1584	PDSE040	Unknown Protein (AHRD V1)
ch01	Solyc01g103740.2	84033386	84038118	4733	PDSE040	Ribosome biogenesis protein ERB1 (AHRD V1 ***- ERB1_CRYNE)%3B contains Interpro domain(s) IPR012953 BOP1%2C N-terminal
ch01	Solyc01g103750.2	84038786	84043729	4944	PDSE040	ATP phosphoribosyltransferase (AHRD V1 **** O46887_THLGO)%3B contains Interpro domain(s) IPR001348 Histidine biosynthesis HisG
ch01	Solyc01g103760.2	84049754	84055434	5681	PDSE040	DUF803 domain membrane protein (AHRD V1 **-- C1GHB7_PARBD)%3B contains Interpro domain(s) IPR008521 Protein of unknown function DUF803
ch01	Solyc01g103770.2	84055798	84057975	2178	PDSE040	Protein p8 MTCP-1 (AHRD V1 ***- MTCPA_MOUSE)%3B contains Interpro domain(s) IPR009069 MTCP1
ch01	Solyc01g103780.2	84064508	84066135	1628	PDSE040	TCP family transcription factor (AHRD V1 *-** A6MCZ2_9ORYZ)%3B contains Interpro domain(s) IPR005333 Transcription factor%2C TCP
ch01	Solyc01g103790.2	84078787	84080384	1598	PDSE040	Wall-associated receptor kinase-like 9 (AHRD V1 ***- WAKLH_ARATH)%3B contains Interpro domain(s) IPR011009 Protein kinase-like
ch01	Solyc01g103800.2	84081046	84083324	2279	PDSE040	40S ribosomal protein S12 (AHRD V1 ***- A9P9K3_POPTR)%3B contains Interpro domain(s) IPR000530 Ribosomal protein S12e
ch01	Solyc01g103810.1	84104298	84104648	351	PDSE040	Zinc finger-homeodomain protein 2 (Fragment) (AHRD V1 *--- B0LK10_ESCCA)%3B contains Interpro domain(s) IPR006456 ZF-HD homeobox protein Cys/His-rich dimerisation region
ch01	Solyc01g103820.1	84108906	84109190	285	PDSE040	Zinc finger-homeodomain protein 2 (Fragment) (AHRD V1 *--- B0LK10_ESCCA)%3B contains Interpro domain(s) IPR006456 ZF-HD homeobox protein Cys/His-rich dimerisation region
ch01	Solyc01g103830.1	84113442	84114496	1055	PDSE040	Zinc finger-homeodomain protein 2 (Fragment) (AHRD V1 **-- B0LK10_ESCCA)%3B contains Interpro domain(s) IPR006456 ZF-HD homeobox protein Cys/His-rich dimerisation region
ch01	Solyc01g103840.1	84121126	84121380	255	PDSE040	Zinc finger-homeodomain protein 2 (Fragment) (AHRD V1 *--- B0LK10_ESCCA)%3B contains Interpro domain(s) IPR006456 ZF-HD homeobox protein Cys/His-rich dimerisation region
ch01	Solyc01g103850.2	84125747	84132192	6446	PDSE040	Ubiquitin-like domain containing CTD phosphatase 1 (AHRD V1 ***- B6TA38_MAIZE)%3B contains Interpro domain(s) IPR011943 HAD-superfamily hydrolase%2C subfamily IIID
ch01	Solyc01g103860.2	84133359	84135862	2504	PDSE040	Ch-cobra (AHRD V1 ***- B7S746_CUNLA)%3B contains Interpro domain(s) IPR006918 Glycosyl-phosphatidyl inositol-anchored%2C plant
ch01	Solyc01g103870.1	84136156	84136533	378	PDSE040	SRF-type transcription factor family protein (AHRD V1 ***- Q53J20_SOLLC)%3B contains Interpro domain(s) IPR002100 Transcription factor%2C MADS-box
ch01	Solyc01g103880.2	84147463	84147833	371	PDSE040	BZIP transcription factor family protein expressed (AHRD V1 *--- Q2R8T2_ORYSJ)
ch01	Solyc01g103890.2	84151906	84158425	6520	PDSE040	Magnesium transporter MRS2-4 (AHRD V1 **** MRS24_ARATH)%3B contains Interpro domain(s) IPR002523 Mg2+ transporter protein%2C CorA-like
ch01	Solyc01g103900.2	84159785	84160615	831	PDSE040	Phospholipase D (AHRD V1 ***- Q9LKM1_ORYSI)%3B contains Interpro domain(s) IPR015679 Phospholipase D
ch01	Solyc01g103910.1	84160991	84164814	3824	PDSE040	Phospholipase D (AHRD V1 **** Q6AVR2_ORYSJ)%3B contains Interpro domain(s) IPR011402 Phospholipase D%2C plant
ch01	Solyc01g103920.2	84167186	84167940	755	PDSE040	Ferredoxin I (AHRD V1 ***- Q93XJ9_SOLTU)%3B contains Interpro domain(s) IPR010241 Ferredoxin [2Fe-2S]%2C plant
ch01	Solyc01g103930.2	84168402	84175175	6774	PDSE040	Transmembrane 9 superfamily protein member 3 (AHRD V1 ***- B6SY54_MAIZE)%3B contains Interpro domain(s) IPR004240 Nonaspanin (TM9SF)
ch01	Solyc01g103940.2	84178144	84182461	4318	PDSE040	Serine/threonine protein kinase (AHRD V1 **** Q0PL87_CAMSI)%3B contains Interpro domain(s) IPR015740 Plant protein serine/threonine kinase-like
ch01	Solyc01g103950.2	84184010	84191008	6999	PDSE040	Thiamine-phosphate pyrophosphorylase/thiamine-phosphate pyrophosphorylase (AHRD V1 **-- A9NB66_COXBR)%3B contains Interpro domain(s) IPR004399 Phosphomethylpyrimidine kinase type-2
ch01	Solyc01g103960.2	84197683	84209378	11696	PDSE040	ATP-dependent DNA helicase Q1 (AHRD V1 *-** C1GRE2_PARBA)%3B contains Interpro domain(s) IPR004589 DNA helicase%2C ATP-dependent%2C RecQ type
ch01	Solyc01g103970.2	84211290	84214938	3649	PDSE040	RING finger protein 170 (AHRD V1 ***- C1BQ68_9MAXI)%3B contains Interpro domain(s) IPR018957 Zinc finger%2C C3HC4 RING-type
ch01	Solyc01g103980.2	84215760	84219412	3653	PDSE040	RING finger protein 170 (AHRD V1 *-*- B5X7S9_SALSA)%3B contains Interpro domain(s) IPR018957 Zinc finger%2C C3HC4 RING-type
ch01	Solyc01g103990.2	84219864	84227006	7143	PDSE040	T-complex protein 11 (AHRD V1 ***- D7KML1_ARALY)%3B contains Interpro domain(s) IPR008862 T-complex 11
ch01	Solyc01g104000.2	84236401	84241786	5386	PDSE040	Serine hydroxymethyltransferase (AHRD V1 ***- A9PL12_POPTM)%3B contains Interpro domain(s) IPR001085 Serine hydroxymethyltransferase
ch01	Solyc01g104010.2	84244325	84245487	1163	PDSE040	F2E2.8 (AHRD V1 ***- Q9LM58_ARATH)
ch01	Solyc01g104020.2	84251244	84252164	921	PDSE040	Embryo-specific 3 (AHRD V1 ***- Q2HUA9_MEDTR)%3B contains Interpro domain(s) IPR010417 Embryo-specific 3
ch01	Solyc01g104030.2	84255077	84260752	5676	PDSE040	Inward rectifier potassium channel-like protein (Fragment) (AHRD V1 *-** Q1W7D1_SOLLC)%3B contains Interpro domain(s) IPR000595 Cyclic nucleotide-binding
ch01	Solyc01g104040.2	84263681	84287075	23395	PDSE040	UDP-glucose glycoprotein glucosyltransferase (AHRD V1 **** D7KYS8_ARALY)%3B contains Interpro domain(s) IPR009448 UDP-glucose
ch01	Solyc01g104050.2	84290143	84292557	2415	PDSE040	Receptor-like kinase (AHRD V1 ***- A7VM41_MARPO)%3B contains Interpro domain(s) IPR002290 Serine/threonine protein kinase
ch01	Solyc01g104060.2	84293946	84299197	5252	PDSE040	Aminomethyltransferase (AHRD V1 ***- B0JMM8_MICAN)%3B contains Interpro domain(s) IPR006222 Glycine cleavage T-protein%2C N-terminal
ch01	Solyc01g104070.2	84302060	84310824	8765	PDSE040	Importin beta (AHRD V1 **-- D2VK12_NAEGR)%3B contains Interpro domain(s) IPR011989 Armadillo-like helical
ch01	Solyc01g104080.2	84314301	84318754	4454	PDSE040	Hypothetical membrane spanning protein (AHRD V1 ***- A9KCV4_COXBN)
ch01	Solyc01g104090.2	84319648	84321791	2144	PDSE040	Pentatricopeptide repeat-containing protein (AHRD V1 ***- D7M9F5_ARALY)%3B contains Interpro domain(s) IPR002885 Pentatricopeptide repeat
ch01	Solyc01g104100.2	84321998	84323929	1932	PDSE040	Legumin-like protein (AHRD V1 **-- Q6Y4Q3_MAIZE)%3B contains Interpro domain(s) IPR011051 Cupin%2C RmlC-type
ch01	Solyc01g104110.2	84336634	84338176	1543	PDSE040	Legumin 11S-globulin (AHRD V1 **-- Q39770_GINBI)%3B contains Interpro domain(s) IPR011051 Cupin%2C RmlC-type
ch01	Solyc01g104120.1	84339659	84340711	1053	PDSE040	MuDR family transposase domain containing protein (AHRD V1 *-*- Q60DM8_ORYSJ)%3B contains Interpro domain(s) IPR004332 Transposase%2C MuDR%2C plant
ch01	Solyc01g104130.2	84359045	84362365	3321	PDSE040	Oxidoreductase 2OG-Fe(II) oxygenase family protein-like (AHRD V1 *--- Q5VPG6_ORYSJ)%3B contains Interpro domain(s) IPR005123 Oxoglutarate and iron-dependent oxygenase
ch01	Solyc01g104140.2	84370683	84378111	7429	PDSE040	Phosphatidylinositol-4-phosphate 5-kinase family protein (AHRD V1 ***- D7KLK6_ARALY)%3B contains Interpro domain(s) IPR017163 Phosphatidylinositol-4-phosphate 5-kinase%2C plant
ch01	Solyc01g104150.2	84381934	84382184	251	PDSE040	Unknown Protein (AHRD V1)
ch01	Solyc01g104160.2	84387581	84392892	5312	PDSE040	Uncharacterised protein At1g10890 (AHRD V1 *--- Y1089_ARATH)
ch01	Solyc01g104170.2	84393496	84398307	4812	PDSE040	Ankyrin repeat domain-containing protein 2 (AHRD V1 ***- B6TNC0_MAIZE)%3B contains Interpro domain(s) IPR002110 Ankyrin
ch01	Solyc01g104180.2	84399058	84400155	1098	PDSE040	Elongation of very long chain fatty acids protein 4 (AHRD V1 *-** B0W9Y0_CULQU)%3B contains Interpro domain(s) IPR002076 GNS1/SUR4 membrane protein
ch01	Solyc01g104190.2	84405268	84406072	805	PDSE040	Unknown Protein (AHRD V1)
ch01	Solyc01g104200.2	84406092	84409241	3150	PDSE040	Fatty acyl coA reductase (AHRD V1 **** Q8L4M0_WHEAT)%3B contains Interpro domain(s) IPR013120 Male sterility%2C NAD-binding
ch01	Solyc01g104210.2	84425895	84427135	1241	PDSE040	Elongation of very long chain fatty acids protein 4 (AHRD V1 *-** B0W9Y0_CULQU)%3B contains Interpro domain(s) IPR002076 GNS1/SUR4 membrane protein
ch01	Solyc01g104220.2	84431022	84435420	4399	PDSE040	Transmembrane emp24 domain-containing protein 10 (AHRD V1 ***- B6SSF8_MAIZE)%3B contains Interpro domain(s) IPR000348 emp24/gp25L/p24
ch01	Solyc01g104230.2	84436367	84437864	1498	PDSE040	F-box family protein (AHRD V1 ***- D7KLJ3_ARALY)
ch01	Solyc01g104240.2	84446877	84452363	5487	PDSE040	Hydroxyproline-rich glycoprotein-like (AHRD V1 *-*- Q5JLQ2_ORYSJ)
ch01	Solyc01g104250.2	84452881	84457034	4154	PDSE040	Rhomboid-like protein (AHRD V1 ***- B6T5H4_MAIZE)%3B contains Interpro domain(s) IPR002610 Peptidase S54%2C rhomboid
ch01	Solyc01g104260.2	84457894	84459005	1112	PDSE040	RING finger protein 13 (AHRD V1 *-*- RNF13_CHICK)%3B contains Interpro domain(s) IPR018957 Zinc finger%2C C3HC4 RING-type
ch01	Solyc01g104270.2	84460019	84465624	5606	PDSE040	Os12g0283800 protein (Fragment) (AHRD V1 *-*- Q0INW6_ORYSJ)
ch01	Solyc01g104280.2	84466405	84467574	1170	PDSE040	Elongation of very long chain fatty acids-like 2 protein (AHRD V1 **** D4N2R0_MELGA)%3B contains Interpro domain(s) IPR002076 GNS1/SUR4 membrane protein
ch01	Solyc01g104290.1	84467760	84469115	1356	PDSE040	Thaumatin-like protein 12104-13574 (AHRD V1 ***- Q9CA24_ARATH)%3B contains Interpro domain(s) IPR001938 Thaumatin%2C pathogenesis-related
ch01	Solyc01g104300.2	84469599	84483989	14391	PDSE040	Unknown Protein (AHRD V1)%3B contains Interpro domain(s) IPR006927 Protein of unknown function DUF639
ch01	Solyc01g104310.2	84486526	84490501	3976	PDSE040	Patatin-like phospholipase domain-containing protein (AHRD V1 *-*- B6KR35_TOXGO)%3B contains Interpro domain(s) IPR002641 Patatin
ch01	Solyc01g104320.2	84492007	84495850	3844	PDSE040	PAP fibrillin (AHRD V1 ***- A2Q498_MEDTR)%3B contains Interpro domain(s) IPR006843 PAP fibrillin
ch01	Solyc01g104330.1	84501779	84501931	153	PDSE040	Unknown Protein (AHRD V1)
ch01	Solyc01g104340.1	84508287	84509191	905	PDSE040	Transmembrane protein 222 (Fragment) (AHRD V1 **-- Q5SSC2_HUMAN)%3B contains Interpro domain(s) IPR008496 Protein of unknown function DUF778
ch01	Solyc01g104350.2	84512955	84517727	4773	PDSE040	Unknown Protein (AHRD V1)
ch01	Solyc01g104360.1	84517986	84518429	444	PDSE040	Unknown Protein (AHRD V1)
ch01	Solyc01g104370.2	84525541	84526490	950	PDSE040	60S acidic ribosomal protein P1 (AHRD V1 ***- B6T3C1_MAIZE)%3B contains Interpro domain(s) IPR001813 Ribosomal protein 60S
ch01	Solyc01g104380.2	84531235	84531812	578	PDSE040	Blue copper protein (AHRD V1 **-- C7AE91_WHEAT)%3B contains Interpro domain(s) IPR003245 Plastocyanin-like
ch01	Solyc01g104390.1	84533973	84534423	451	PDSE040	Blue copper protein (AHRD V1 **-- B6TT37_MAIZE)%3B contains Interpro domain(s) IPR003245 Plastocyanin-like
ch01	Solyc01g104400.2	84535674	84538317	2644	PDSE040	Blue copper protein (AHRD V1 **-- B6U7P6_MAIZE)%3B contains Interpro domain(s) IPR003245 Plastocyanin-like
ch01	Solyc01g104410.2	84540080	84547356	7277	PDSE040	Sterol 3-beta-glucosyltransferase (AHRD V1 *-*- A4X1A3_SALTO)
ch01	Solyc01g104420.1	84558203	84558421	219	PDSE040	Unknown Protein (AHRD V1)
ch01	Solyc01g104430.1	84562965	84565617	2653	PDSE040	Unknown Protein (AHRD V1)
ch01	Solyc01g104440.1	84677202	84677430	229	PDSE040	Unknown Protein (AHRD V1)
ch01	Solyc01g104450.2	84683015	84685312	2298	PDSE040	Unknown Protein (AHRD V1)
ch01	Solyc01g104460.2	84688779	84693304	4526	PDSE040	Partner of Y14 and mago (AHRD V1 *-*- WIBG_CULQU)%3B contains Interpro domain(s) IPR015362 Exon junction complex%2C Pym
ch01	Solyc01g104470.2	84693611	84696766	3156	PDSE040	mRNA turnover protein 4 homolog (AHRD V1 **-- B5X718_SALSA)
ch01	Solyc01g104480.2	84696731	84702870	6140	PDSE040	Unknown Protein (AHRD V1)
ch01	Solyc01g104490.2	84706633	84726678	20046	PDSE040	Separin (AHRD V1 *--- C5JQX2_AJEDS)%3B contains Interpro domain(s) IPR005314 Peptidase C50%2C separase
ch01	Solyc01g104500.2	84727020	84728414	1395	PDSE040	Os07g0419800 protein (Fragment) (AHRD V1 *--- Q0D6Y1_ORYSJ)%3B contains Interpro domain(s) IPR012866 Protein of unknown function DUF1644
ch01	Solyc01g104510.2	84733582	84738514	4933	PDSE040	Histone-binding protein RBBP7 (AHRD V1 **-* B5X3G4_SALSA)%3B contains Interpro domain(s) IPR020472 G-protein beta WD-40 repeat%2C region
ch01	Solyc01g104520.1	84741389	84742287	899	PDSE040	Kinetochore protein (AHRD V1 ***- D7LUW1_ARALY)%3B contains Interpro domain(s) IPR005550 Kinetochore protein Ndc80
ch01	Solyc01g104530.2	84745224	84751406	6183	PDSE040	Protein serine/threonine kinase (AHRD V1 *-** D3BP85_POLPA)%3B contains Interpro domain(s) IPR002290 Serine/threonine protein kinase
ch01	Solyc01g104540.2	84760416	84766136	5721	PDSE040	Unknown Protein (AHRD V1)
ch01	Solyc01g104550.2	84779786	84782183	2398	PDSE040	WRKY transcription factor 32 (AHRD V1 *-*- Q6IEP9_ORYSJ)%3B contains Interpro domain(s) IPR003657 DNA-binding WRKY
ch01	Solyc01g104560.2	84787175	84791575	4401	PDSE040	Pinin/SDK/memA protein (AHRD V1 ***- A2Q483_MEDTR)%3B contains Interpro domain(s) IPR006786 Pinin/SDK/memA protein
ch01	Solyc01g104570.2	84791751	84795927	4177	PDSE040	Kinetochore protein ndc80 (AHRD V1 *-*- B6K5V0_SCHJY)%3B contains Interpro domain(s) IPR005550 Kinetochore protein Ndc80
ch01	Solyc01g104580.2	84798176	84801154	2979	PDSE040	Harpin-induced protein 1 containing protein expressed (AHRD V1 ***- Q10NQ5_ORYSJ)%3B contains Interpro domain(s) IPR010847 Harpin-induced 1
ch01	Solyc01g104590.2	84802263	84805701	3439	PDSE040	Ribosomal protein L3 (AHRD V1 ***- Q6SKP4_SOLLC)%3B contains Interpro domain(s) IPR019926 Ribosomal protein L3%2C conserved site IPR000597 Ribosomal protein L3
ch01	Solyc01g104600.2	84809272	84813588	4317	PDSE040	COP9 signalosome complex subunit 8 (AHRD V1 ***- B6SQ52_MAIZE)%3B contains Interpro domain(s) IPR019280 COP9 signalosome%2C subunit CSN8
ch01	Solyc01g104610.1	84813794	84817110	3317	PDSE040	Unknown Protein (AHRD V1)
ch01	Solyc01g104620.2	84819067	84819821	755	PDSE040	Unknown Protein (AHRD V1)
ch01	Solyc01g104630.2	84820987	84826024	5038	PDSE040	Pentatricopeptide repeat-containing protein (AHRD V1 ***- D7L9C2_ARALY)%3B contains Interpro domain(s) IPR002885 Pentatricopeptide repeat
ch01	Solyc01g104640.2	84828311	84840249	11939	PDSE040	Helicase (AHRD V1 *--- D3B244_POLPA)
ch01	Solyc01g104650.2	84842345	84845885	3541	PDSE040	BZIP transcription factor (AHRD V1 **** Q53UC6_WHEAT)%3B contains Interpro domain(s) IPR011700 Basic leucine zipper
ch01	Solyc01g104660.2	84847443	84849446	2004	PDSE040	Exocyst subunit Exo70-interacting protein Roh1 (Fragment) (AHRD V1 *-*- C1IJU1_TOBAC)%3B contains Interpro domain(s) IPR008511 Protein of unknown function DUF793
ch01	Solyc01g104670.2	84851303	84854182	2880	PDSE040	Tubby-like F-box protein 8 (AHRD V1 ***- TLP8_ORYSJ)%3B contains Interpro domain(s) IPR000007 Tubby%2C C-terminal
ch01	Solyc01g104680.2	84860212	84864020	3809	PDSE040	GTP-binding nuclear protein Ran-A1 (AHRD V1 **-- B3TM31_ELAGV)%3B contains Interpro domain(s) IPR018210 GTP-binding nuclear protein%2C Ran%2C conserved site IPR002041 Ran GTPase
ch01	Solyc01g104690.2	84867131	84868591	1461	PDSE040	Unknown Protein (AHRD V1)
ch01	Solyc01g104700.2	84871561	84875061	3501	PDSE040	GTP-binding nuclear protein Ran-A1 (AHRD V1 **-- B3TM31_ELAGV)%3B contains Interpro domain(s) IPR018210 GTP-binding nuclear protein%2C Ran%2C conserved site IPR002041 Ran GTPase
ch01	Solyc01g104710.2	84877025	84878082	1058	PDSE040	Unknown Protein (AHRD V1)
ch01	Solyc01g104720.2	84878952	84879874	923	PDSE040	Unknown Protein (AHRD V1)
ch01	Solyc01g104730.2	84884015	84884759	745	PDSE040	MAPK activating protein (AHRD V1 ***- B6TKI4_MAIZE)%3B contains Interpro domain(s) IPR005178 Protein of unknown function DUF300
ch01	Solyc01g104740.2	84886353	84887250	898	PDSE040	Multiprotein bridging factor 1 (AHRD V1 ***- C8C4P8_WHEAT)%3B contains Interpro domain(s) IPR013729 Multiprotein bridging factor 1%2C N-terminal
ch01	Solyc01g104750.2	84887229	84889802	2574	PDSE040	MtN21 nodulin protein-like (AHRD V1 ***- B6TBZ6_MAIZE)%3B contains Interpro domain(s) IPR000620 Protein of unknown function DUF6%2C transmembrane
ch01	Solyc01g104760.2	84891715	84892996	1282	PDSE040	Homeodomain-like (AHRD V1 *-*- A7UQU9_MEDTR)
ch01	Solyc01g104770.2	84897783	84900619	2837	PDSE040	Actin (AHRD V1 ***- Q6F4H4_TOBAC)%3B contains Interpro domain(s) IPR004000 Actin/actin-like
ch01	Solyc01g104780.2	84908606	84909449	844	PDSE040	Nodulin-related integral membrane protein DUF125 (AHRD V1 *-*- C7JBI4_ACEP3)%3B contains Interpro domain(s) IPR008217 Protein of unknown function DUF125%2C transmembrane
ch01	Solyc01g104790.2	84917081	84919820	2740	PDSE040	Unknown Protein (AHRD V1)
ch01	Solyc01g104800.2	84921428	84922286	859	PDSE040	Integral membrane protein (AHRD V1 ***- B6U6B5_MAIZE)%3B contains Interpro domain(s) IPR008217 Protein of unknown function DUF125%2C transmembrane
ch01	Solyc01g104810.2	84923962	84924859	898	PDSE040	Integral membrane protein (AHRD V1 ***- B6U6B5_MAIZE)%3B contains Interpro domain(s) IPR008217 Protein of unknown function DUF125%2C transmembrane
ch01	Solyc01g104820.2	84926947	84927665	719	PDSE040	Integral membrane protein (AHRD V1 ***- B6U6B5_MAIZE)%3B contains Interpro domain(s) IPR008217 Protein of unknown function DUF125%2C transmembrane
ch01	Solyc01g104830.2	84929571	84930370	800	PDSE040	Nodulin-related integral membrane protein DUF125 (AHRD V1 *-*- C7JBI4_ACEP3)%3B contains Interpro domain(s) IPR008217 Protein of unknown function DUF125%2C transmembrane
ch01	Solyc01g104840.2	84931483	84935040	3558	PDSE040	RNA-binding protein RZ-1 (AHRD V1 **** D0V0M9_CAPAN)%3B contains Interpro domain(s) IPR012677 Nucleotide-binding%2C alpha-beta plait
ch01	Solyc01g104850.2	84939746	84943822	4077	PDSE040	Serine carboxypeptidase F13S12.6 (AHRD V1 **** B6U5K7_MAIZE)%3B contains Interpro domain(s) IPR001563 Peptidase S10%2C serine carboxypeptidase
ch01	Solyc01g104860.2	84946050	84948029	1980	PDSE040	Peroxidase (AHRD V1 **** Q5K4K5_GOSHI)%3B contains Interpro domain(s) IPR002016 Haem peroxidase%2C plant/fungal/bacterial
ch01	Solyc01g104870.2	84950354	84952688	2335	PDSE040	Phosphatidylinositol binding clathrin assembly protein (AHRD V1 *-** Q7ZVU6_DANRE)%3B contains Interpro domain(s) IPR011417 ANTH
ch01	Solyc01g104880.2	84952632	84968242	15611	PDSE040	Phosphatidylserine decarboxylase proenzyme 2 (AHRD V1 **** D3AWK7_POLPA)%3B contains Interpro domain(s) IPR005221 Phosphatidylserine decarboxylase
ch01	Solyc01g104890.2	84970763	84973026	2264	PDSE040	Unknown Protein (AHRD V1)
ch01	Solyc01g104900.2	84978258	84979448	1191	PDSE040	NAC domain protein IPR003441 (AHRD V1 ***- B9GZS1_POPTR)%3B contains Interpro domain(s) IPR003441 No apical meristem (NAM) protein
ch01	Solyc01g104910.2	84985560	84988138	2579	PDSE040	Os11g0223400 protein (Fragment) (AHRD V1 *--- Q0ITS2_ORYSJ)
ch01	Solyc01g104920.2	85004629	85013296	8668	PDSE040	26S protease regulatory subunit 8 homolog (AHRD V1 *--- PRS8_ENCCU)%3B contains Interpro domain(s) IPR003959 ATPase%2C AAA-type%2C core
ch01	Solyc01g104930.1	85019920	85022342	2423	PDSE040	Vesicle-fusing ATPase (AHRD V1 **-- C5JKB1_AJEDS)%3B contains Interpro domain(s) IPR004201 Cell division protein 48%2C CDC48%2C domain 2
ch01	Solyc01g104940.1	85022384	85024063	1680	PDSE040	F-box (AHRD V1 *-*- Q84KQ8_PRUMU)%3B contains Interpro domain(s) IPR001810 Cyclin-like F-box
ch01	Solyc01g104950.2	85031292	85035396	4105	PDSE040	Alpha-L-arabinofuranosidase/beta-D-xylosidase (AHRD V1 **** D9D7L0_MALDO)%3B contains Interpro domain(s) IPR001764 Glycoside hydrolase%2C family 3%2C N-terminal
ch01	Solyc01g104960.1	85042130	85043692	1563	PDSE040	Unknown Protein (AHRD V1)
ch01	Solyc01g104970.2	85050880	85059382	8503	PDSE040	Receptor like kinase%2C RLK
ch01	Solyc01g104980.2	85060063	85062095	2033	PDSE040	Kelch-like protein 14 (AHRD V1 ***- B6T7I5_MAIZE)%3B contains Interpro domain(s) IPR015915 Kelch-type beta propeller
ch01	Solyc01g104990.2	85064760	85069270	4511	PDSE040	Trimethylguanosine synthase (AHRD V1 **-- D0N6V7_PHYIN)%3B contains Interpro domain(s) IPR019012 RNA cap guanine-N2 methyltransferase
ch01	Solyc01g105000.2	85070623	85071931	1309	PDSE040	Copper chaperone (AHRD V1 *--- D3GC04_9ROSI)%3B contains Interpro domain(s) IPR006121 Heavy metal transport/detoxification protein
ch01	Solyc01g105010.2	85072925	85075312	2388	PDSE040	Non-specific lipid-transfer protein (AHRD V1 ***- Q6I6X1_ZINEL)%3B contains Interpro domain(s) IPR013770 Plant lipid transfer protein and hydrophobic protein%2C helical
ch01	Solyc01g105020.2	85080428	85087099	6672	PDSE040	Phosphatase PTC7 homolog (AHRD V1 *-*- C1BT38_9MAXI)%3B contains Interpro domain(s) IPR001932 Protein phosphatase 2C-related
ch01	Solyc01g105030.2	85087662	85089049	1388	PDSE040	Chlorophyll a-b binding protein%2C chloroplastic (AHRD V1 **** CB12_PETHY)%3B contains Interpro domain(s) IPR001344 Chlorophyll A-B binding protein
ch01	Solyc01g105040.2	85090588	85092408	1821	PDSE040	A_IG002N01.30 protein (Fragment) (AHRD V1 ***- O04624_ARATH)%3B contains Interpro domain(s) IPR001578 Peptidase C12%2C ubiquitin carboxyl-terminal hydrolase 1
ch01	Solyc01g105050.2	85093521	85094689	1169	PDSE040	Chlorophyll a-b binding protein%2C chloroplastic (AHRD V1 **** CB12_PETHY)%3B contains Interpro domain(s) IPR001344 Chlorophyll A-B binding protein
ch01	Solyc01g105060.2	85094784	85097712	2929	PDSE040	(3R)-hydroxymyristoyl- (AHRD V1 ***- Q9LX13_ARATH)%3B contains Interpro domain(s) IPR010084 Beta-hydroxyacyl-(acyl-carrier-protein) dehydratase FabZ
ch01	Solyc01g105070.2	85115112	85116901	1790	PDSE040	Peroxidase (AHRD V1 **** Q43499_SOLLC)%3B contains Interpro domain(s) IPR002016 Haem peroxidase%2C plant/fungal/bacterial
ch01	Solyc01g105080.2	85118629	85120996	2368	PDSE040	Receptor like kinase%2C RLK
ch01	Solyc01g105090.2	85121587	85124477	2891	PDSE040	Chloroplastic group IIA intron splicing facilitator CRS1%2C chloroplastic (AHRD V1 *--- CRS1_MAIZE)%3B contains Interpro domain(s) IPR001890 RNA-binding%2C CRM domain
ch01	Solyc01g105100.2	85126229	85135705	9477	PDSE040	Endoplasmic reticulum-Golgi intermediate compartment protein 3 (AHRD V1 ***- C0H9D0_SALSA)%3B contains Interpro domain(s) IPR012936 Protein of unknown function DUF1692
ch01	Solyc01g105110.1	85138533	85138691	159	PDSE040	Unknown Protein (AHRD V1)
ch01	Solyc01g105120.2	85139202	85148793	9592	PDSE040	Os01g0498200 protein (Fragment) (AHRD V1 *-*- Q0JMJ0_ORYSJ)
ch01	Solyc01g105130.2	85162028	85165518	3491	PDSE040	SKIP interacting protein 15 (AHRD V1 ***- B8Q8A1_ORYSI)
ch01	Solyc01g105140.2	85168075	85173892	5818	PDSE040	RNA-binding protein (AHRD V1 *--* O96461_SCHJA)%3B contains Interpro domain(s) IPR012677 Nucleotide-binding%2C alpha-beta plait
ch01	Solyc01g105150.2	85183433	85193710	10278	PDSE040	Potassium transporter family protein (AHRD V1 ***- D7KXB7_ARALY)%3B contains Interpro domain(s) IPR003855 K+ potassium transporter
ch01	Solyc01g105160.2	85193879	85204204	10326	PDSE040	Copper-transporting P-type ATPase (AHRD V1 ***- Q12Y93_METBU)%3B contains Interpro domain(s) IPR006403 ATPase%2C P type%2C cation/copper-transporter
ch01	Solyc01g105170.2	85205872	85208656	2785	PDSE040	Copper-exporting P-type ATPase A (AHRD V1 *-*- COPA_STAHJ)%3B contains Interpro domain(s) IPR001757 ATPase%2C P-type%2C K/Mg/Cd/Cu/Zn/Na/Ca/Na/H-transporter
ch01	Solyc01g105180.2	85211483	85216375	4893	PDSE040	LIM zinc-binding protein (AHRD V1 *--* D6TLS9_9CHLR)
ch01	Solyc01g105190.2	85218063	85218884	822	PDSE040	Unknown Protein (AHRD V1)
ch01	Solyc01g105200.2	85219157	85221108	1952	PDSE040	Zinc ion binding protein (AHRD V1 ***- B6SPK3_MAIZE)
ch01	Solyc01g105210.2	85220026	85221716	1691	PDSE040	Zinc ion binding protein (AHRD V1 **-- B6SPK3_MAIZE)
ch01	Solyc01g105220.2	85221878	85224382	2505	PDSE040	Alternative oxidase (AHRD V1 **** B2CKL9_VITVI)%3B contains Interpro domain(s) IPR002680 Alternative oxidase
ch01	Solyc01g105230.2	85225555	85236376	10822	PDSE040	Calmodulin-binding transcription activator 2 (AHRD V1 **** Q0WNN4_ARATH)%3B contains Interpro domain(s) IPR005559 CG-1
ch01	Solyc01g105240.2	85237018	85241688	4671	PDSE040	Ubiquitin carboxyl-terminal hydrolase (AHRD V1 **** B9SZ50_RICCO)%3B contains Interpro domain(s) IPR001394 Peptidase C19%2C ubiquitin carboxyl-terminal hydrolase 2
ch01	Solyc01g105250.1	85246343	85246675	333	PDSE040	Unknown Protein (AHRD V1)
ch01	Solyc01g105260.1	85254052	85254531	480	PDSE040	Integral membrane protein (AHRD V1 **-- B6U6B5_MAIZE)%3B contains Interpro domain(s) IPR008217 Protein of unknown function DUF125%2C transmembrane
ch01	Solyc01g105270.2	85255989	85262868	6880	PDSE040	Tobamovirus multiplication protein (Fragment) (AHRD V1 ***- B0ZZ80_ARAHY)%3B contains Interpro domain(s) IPR009457 Protein of unknown function DUF1084
ch01	Solyc01g105280.2	85268417	85273043	4627	PDSE040	Protein phosphatase 2C-like (AHRD V1 ***- A2Q6E4_MEDTR)%3B contains Interpro domain(s) IPR015655 Protein phosphatase 2C
ch01	Solyc01g105290.2	85274367	85276805	2439	PDSE040	Genomic DNA chromosome 5 P1 clone MSJ1 (AHRD V1 ***- Q9FMG2_ARATH)
ch01	Solyc01g105300.2	85277228	85278972	1745	PDSE040	Metacaspase (AHRD V1 ***- A8NU42_COPC7)%3B contains Interpro domain(s) IPR011600 Peptidase C14%2C caspase catalytic
ch01	Solyc01g105310.2	85282545	85284363	1819	PDSE040	Metacaspase (AHRD V1 ***- A8NU42_COPC7)%3B contains Interpro domain(s) IPR011600 Peptidase C14%2C caspase catalytic
ch01	Solyc01g105320.2	85287657	85289770	2114	PDSE040	Metacaspase (AHRD V1 ***- A8NU42_COPC7)%3B contains Interpro domain(s) IPR011600 Peptidase C14%2C caspase catalytic
ch01	Solyc01g105330.2	85291500	85296505	5006	PDSE040	Methyl binding domain protein (AHRD V1 *-*- B9GUW9_POPTR)%3B contains Interpro domain(s) IPR016177 DNA-binding%2C integrase-type
ch01	Solyc01g105340.2	85301588	85307119	5532	PDSE040	Chaperone protein dnaJ (AHRD V1 ***- B6TAJ2_MAIZE)%3B contains Interpro domain(s) IPR012724 Chaperone DnaJ
ch01	Solyc01g105350.1	85309480	85311558	2079	PDSE040	UDP-glucuronosyltransferase (AHRD V1 **-* Q5UB81_ARATH)%3B contains Interpro domain(s) IPR002213 UDP-glucuronosyl/UDP-glucosyltransferase
ch01	Solyc01g105360.2	85313429	85317280	3852	PDSE040	UDP-glucuronosyltransferase (AHRD V1 **** Q5UB81_ARATH)%3B contains Interpro domain(s) IPR002213 UDP-glucuronosyl/UDP-glucosyltransferase
ch01	Solyc01g105370.2	85318617	85322249	3633	PDSE040	Enoyl-(Acyl-carrier-protein) reductase II (AHRD V1 **-- C7IPB6_THEET)%3B contains Interpro domain(s) IPR004136 2-nitropropane dioxygenase%2C NPD
ch01	Solyc01g105380.1	85329292	85329474	183	PDSE040	Unknown Protein (AHRD V1)
ch01	Solyc01g105390.2	85329538	85330701	1164	PDSE040	Phospho-2-dehydro-3-deoxyheptonate aldolase 2 (AHRD V1 ***- B6UAK5_MAIZE)%3B contains Interpro domain(s) IPR002480 DAHP synthetase%2C class II
ch01	Solyc01g105400.2	85334030	85334757	728	PDSE040	ABC transporter G family member 11 (AHRD V1 ***- AB11G_ARATH)
ch01	Solyc01g105410.2	85348461	85349698	1238	PDSE040	Os06g0220000 protein (Fragment) (AHRD V1 ***- Q0DDJ2_ORYSJ)%3B contains Interpro domain(s) IPR006766 Phosphate-induced protein 1 conserved region
ch01	Solyc01g105420.2	85352194	85353280	1087	PDSE040	Phospho-2-dehydro-3-deoxyheptonate aldolase 2 (AHRD V1 ***- B6UAK5_MAIZE)%3B contains Interpro domain(s) IPR002480 DAHP synthetase%2C class II
ch01	Solyc01g105430.2	85366665	85369668	3004	PDSE040	Unknown Protein (AHRD V1)
ch01	Solyc01g105440.1	85376275	85376508	234	PDSE040	Unknown Protein (AHRD V1)
ch01	Solyc01g105450.2	85376669	85380983	4315	PDSE040	ABC transporter G family member 11 (AHRD V1 ***- AB11G_ARATH)%3B contains Interpro domain(s) IPR013525 ABC-2 type transporter
ch01	Solyc01g105460.2	85388619	85395868	7250	PDSE040	1 4-dihydroxy-2-naphthoate octaprenyltransferase (AHRD V1 **** B6UA12_MAIZE)%3B contains Interpro domain(s) IPR011937 1%2C4-dihydroxy-2-naphthoate phytyltransferase
ch01	Solyc01g105470.2	85396506	85398805	2300	PDSE040	Unknown Protein (AHRD V1)
ch01	Solyc01g105480.2	85403789	85405332	1544	PDSE040	Unknown Protein (AHRD V1)
ch01	Solyc01g105490.2	85405568	85409718	4151	PDSE040	Unknown Protein (AHRD V1)
ch01	Solyc01g105500.2	85412653	85415396	2744	PDSE040	Endo-1 4-beta-xylanase (AHRD V1 ***- B6SW51_MAIZE)%3B contains Interpro domain(s) IPR013781 Glycoside hydrolase%2C subgroup%2C catalytic core
ch01	Solyc01g105510.2	85417030	85427501	10472	PDSE040	LMBR1 domain protein (AHRD V1 ***- B0XPH0_ASPFC)%3B contains Interpro domain(s) IPR006876 LMBR1-like conserved region
ch01	Solyc01g105520.2	85428610	85440515	11906	PDSE040	DNA replication licensing factor (AHRD V1 **** Q8JGR5_DANRE)%3B contains Interpro domain(s) IPR001208 DNA-dependent ATPase MCM
ch01	Solyc01g105530.2	85438883	85440515	1633	PDSE040	DNA replication licensing factor MCM9 (AHRD V1 ***- MCM9_HUMAN)
ch01	Solyc01g105540.2	85441142	85444895	3754	PDSE040	2-oxoglutarate/malate translocator (AHRD V1 **-- Q9FMF7_ARATH)%3B contains Interpro domain(s) IPR001898 Sodium/sulphate symporter
ch01	Solyc01g105550.1	85449541	85450899	1359	PDSE040	Hydroxycinnamoyl CoA quinate transferase (AHRD V1 **-* D6BK69_CYNSC)%3B contains Interpro domain(s) IPR003480 Transferase
ch01	Solyc01g105560.2	85458577	85463185	4609	PDSE040	3 4-dihydroxy-2-butanone 4-phosphate synthase (AHRD V1 ***- D7CLR6_SYNLT)%3B contains Interpro domain(s) IPR000422 DHBP synthase RibB
ch01	Solyc01g105570.2	85464806	85470238	5433	PDSE040	Genomic DNA chromosome 5 P1 clone MBM17 (AHRD V1 ***- Q9LVN4_ARATH)
ch01	Solyc01g105580.1	85473632	85474954	1323	PDSE040	Hydroxycinnamoyl CoA quinate transferase 2 (AHRD V1 **-* D8L7F0_CYNSC)%3B contains Interpro domain(s) IPR003480 Transferase
ch01	Solyc01g105590.2	85479590	85480992	1403	PDSE040	Hydroxycinnamoyl CoA quinate transferase (AHRD V1 **-* Q70G33_TOBAC)%3B contains Interpro domain(s) IPR003480 Transferase
ch01	Solyc01g105600.2	85485997	85487705	1709	PDSE040	Unknown Protein (AHRD V1)
ch01	Solyc01g105610.1	85488464	85489138	675	PDSE040	RING finger protein (AHRD V1 *-*- C6EUD3_SOYBN)%3B contains Interpro domain(s) IPR018957 Zinc finger%2C C3HC4 RING-type
ch01	Solyc01g105620.2	85491114	85492725	1612	PDSE040	RING finger protein (AHRD V1 *-*- C6EUD3_SOYBN)%3B contains Interpro domain(s) IPR018957 Zinc finger%2C C3HC4 RING-type
ch01	Solyc01g105630.2	85497235	85498101	867	PDSE040	Calmodulin (AHRD V1 ***- Q39890_SOYBN)%3B contains Interpro domain(s) IPR011992 EF-Hand type
ch01	Solyc01g105640.2	85504245	85504564	320	PDSE040	Ulp1 protease family C-terminal catalytic domain containing protein (AHRD V1 ***- Q60D46_SOLDE)
ch01	Solyc01g105650.2	85512689	85514504	1816	PDSE040	1-aminocyclopropane-1-carboxylate oxidase (AHRD V1 **-- ACCO_MUSAC)%3B contains Interpro domain(s) IPR005123 Oxoglutarate and iron-dependent oxygenase
ch01	Solyc01g105660.2	85516723	85518629	1907	PDSE040	1-aminocyclopropane-1-carboxylate oxidase (AHRD V1 **-- ACCO_TOBAC)%3B contains Interpro domain(s) IPR005123 Oxoglutarate and iron-dependent oxygenase
ch01	Solyc01g105670.2	85521003	85525251	4249	PDSE040	Calcium-dependent protein kinase (AHRD V1 **** B6UA37_MAIZE)%3B contains Interpro domain(s) IPR002290 Serine/threonine protein kinase
ch01	Solyc01g105680.2	85527440	85530485	3046	PDSE040	Phototropic-responsive NPH3 family protein (AHRD V1 **-- D7KEU3_ARALY)%3B contains Interpro domain(s) IPR004249 NPH3
ch01	Solyc01g105690.2	85533511	85534745	1235	PDSE040	Transcription factor/ transcription regulator (AHRD V1 **** D7M240_ARALY)%3B contains Interpro domain(s) IPR001092 Basic helix-loop-helix dimerisation region bHLH
ch01	Solyc01g105700.2	85534786	85535729	944	PDSE040	Unknown Protein (AHRD V1)
ch01	Solyc01g105710.2	85539000	85541482	2483	PDSE040	Peptidyl-prolyl cis-trans isomerase (AHRD V1 **-- A6RSK7_BOTFB)%3B contains Interpro domain(s) IPR001179 Peptidyl-prolyl cis-trans isomerase%2C FKBP-type
ch01	Solyc01g105720.2	85547901	85549804	1904	PDSE040	Unknown Protein (AHRD V1)
ch01	Solyc01g105730.1	85556635	85559583	2949	PDSE040	Periaxin-like protein (AHRD V1 *--- Q9LXB8_ARATH)
ch01	Solyc01g105740.1	85562895	85564802	1908	PDSE040	Unknown Protein (AHRD V1)
ch01	Solyc01g105750.1	85567591	85568037	447	PDSE040	Unknown Protein (AHRD V1)
ch01	Solyc01g105760.1	85568090	85568347	258	PDSE040	Unknown Protein (AHRD V1)
ch01	Solyc01g105770.2	85579929	85581435	1507	PDSE040	Unknown Protein (AHRD V1)
ch01	Solyc01g105780.2	85586719	85589342	2624	PDSE040	DnaJ (Fragment) (AHRD V1 *-*- Q6V8R7_MALDO)%3B contains Interpro domain(s) IPR015609 Molecular chaperone%2C heat shock protein%2C Hsp40%2C DnaJ
ch01	Solyc01g105790.1	85594175	85595480	1306	PDSE040	Unknown Protein (AHRD V1)
ch01	Solyc01g105800.2	85600271	85609097	8827	PDSE040	MADS box transcription factor (AHRD V1 **-- Q2NNB9_ELAGV)%3B contains Interpro domain(s) IPR002100 Transcription factor%2C MADS-box
ch01	Solyc01g105810.2	85610091	85615976	5886	PDSE040	Rab-GDP dissociation inhibitor (AHRD V1 **** A5CKE3_SOLLC)%3B contains Interpro domain(s) IPR000806 Rab GDI protein
ch01	Solyc01g105830.2	85619534	85633587	14054	PDSE040	Sentrin-specific protease (AHRD V1 *-*- C9SFV0_VERA1)%3B contains Interpro domain(s) IPR003653 Peptidase C48%2C SUMO/Sentrin/Ubl1
ch01	Solyc01g105820.2	85619608	85633418	13811	PDSE040	Ulp1 protease family protein (AHRD V1 *-*- D7MGH8_ARALY)
ch01	Solyc01g105840.2	85633952	85636156	2205	PDSE040	Unknown Protein (AHRD V1)
ch01	Solyc01g105850.2	85639651	85643163	3513	PDSE040	(E)-beta-ocimene synthase (AHRD V1 **** Q5CD81_CITUN)%3B contains Interpro domain(s) IPR001906 Terpene synthase-like
ch01	Solyc01g105860.2	85646182	85647219	1038	PDSE040	(R)-limonene synthase (AHRD V1 ***- B9T537_RICCO)%3B contains Interpro domain(s) IPR005630 Terpene synthase%2C metal-binding domain
ch01	Solyc01g105870.2	85651702	85655605	3904	PDSE040	(E)-beta-ocimene synthase (AHRD V1 **** Q5CD81_CITUN)%3B contains Interpro domain(s) IPR005630 Terpene synthase%2C metal-binding domain
ch01	Solyc01g105880.2	85657924	85660631	2708	PDSE040	(E)-beta-ocimene synthase (AHRD V1 **** Q5CD81_CITUN)%3B contains Interpro domain(s) IPR005630 Terpene synthase%2C metal-binding domain
ch01	Solyc01g105890.2	85673319	85676126	2808	PDSE040	(E)-beta-ocimene synthase (AHRD V1 **** Q5CD81_CITUN)%3B contains Interpro domain(s) IPR005630 Terpene synthase%2C metal-binding domain
ch01	Solyc01g105900.2	85679830	85682286	2457	PDSE040	(E)-beta-ocimene synthase (AHRD V1 **** Q5CD81_CITUN)%3B contains Interpro domain(s) IPR005630 Terpene synthase%2C metal-binding domain
ch01	Solyc01g105910.1	85711971	85712450	480	PDSE040	D-limonene synthase (AHRD V1 ***- Q6F5H2_CITUN)%3B contains Interpro domain(s) IPR001906 Terpene synthase-like
ch01	Solyc01g105920.2	85716448	85719019	2572	PDSE040	(E)-beta-ocimene synthase (AHRD V1 **** Q5CD81_CITUN)%3B contains Interpro domain(s) IPR005630 Terpene synthase%2C metal-binding domain
ch01	Solyc01g105930.1	85720307	85720744	438	PDSE040	D-limonene synthase (AHRD V1 ***- Q6F5H2_CITUN)%3B contains Interpro domain(s) IPR001906 Terpene synthase-like
ch01	Solyc01g105940.2	85725675	85727220	1546	PDSE040	Limonene synthase (AHRD V1 ***- Q2XSC6_LAVAN)%3B contains Interpro domain(s) IPR005630 Terpene synthase%2C metal-binding domain
ch01	Solyc01g105950.2	85725675	85727823	2149	PDSE040	(R)-limonene synthase (AHRD V1 ***- B9T537_RICCO)%3B contains Interpro domain(s) IPR005630 Terpene synthase%2C metal-binding domain
ch01	Solyc01g105960.2	85728973	85730711	1739	PDSE040	(E)-beta-ocimene synthase (AHRD V1 **** Q5CD81_CITUN)%3B contains Interpro domain(s) IPR001906 Terpene synthase-like
ch01	Solyc01g105970.2	85731956	85735731	3776	PDSE040	Magnesium-dependent phosphatase-1 family protein expressed (AHRD V1 **** Q84R45_ORYSJ)%3B contains Interpro domain(s) IPR010036 Magnesium-dependent phosphatase-1
ch01	Solyc01g105980.2	85736252	85741419	5168	PDSE040	Unknown Protein (AHRD V1)
ch01	Solyc01g105990.2	85744268	85753629	9362	PDSE040	Os01g0107900 protein (Fragment) (AHRD V1 *-*- Q0JRC9_ORYSJ)
ch01	Solyc01g106000.2	85753870	85755546	1677	PDSE040	Isochorismatase hydrolase (AHRD V1 ***- B6TNR9_MAIZE)%3B contains Interpro domain(s) IPR000868 Isochorismatase-like
ch01	Solyc01g106010.2	85756258	85758411	2154	PDSE040	Fructose-1 6-bisphosphatase class 1 (AHRD V1 ***- D3PE46_DEFDS)%3B contains Interpro domain(s) IPR000146 Fructose-1%2C6-bisphosphatase
ch01	Solyc01g106020.2	85761683	85768311	6629	PDSE040	Nucleic acid binding protein (AHRD V1 **-* B6U784_MAIZE)%3B contains Interpro domain(s) IPR018111 K Homology%2C type 1%2C subgroup
ch01	Solyc01g106030.2	85768997	85775706	6710	PDSE040	Pseudo response regulator (AHRD V1 *--- B9N4C8_POPTR)%3B contains Interpro domain(s) IPR010402 CCT domain
ch01	Solyc01g106040.2	85776930	85781923	4994	PDSE040	GATA transcription factor 25 (AHRD V1 *--- B6TFI9_MAIZE)%3B contains Interpro domain(s) IPR010402 CCT domain
ch01	Solyc01g106050.2	85782931	85793738	10808	PDSE040	Dynamin-2 (AHRD V1 ***- D0MQ53_PHYIN)%3B contains Interpro domain(s) IPR000375 Dynamin central region
ch01	Solyc01g106060.2	85803328	85806666	3339	PDSE040	Glutamine amidotransferase class-I (AHRD V1 **-- A2Q1P2_MEDTR)%3B contains Interpro domain(s) IPR000991 Glutamine amidotransferase class-I%2C C-terminal
ch01	Solyc01g106070.1	85823704	85825211	1508	PDSE040	Unknown Protein (AHRD V1)%3B contains Interpro domain(s) IPR004345 TB2/DP1 and HVA22 related protein
ch01	Solyc01g106080.2	85825319	85831189	5871	PDSE040	Methylmalonate-semialdehyde dehydrogenase (AHRD V1 **** D3BUA7_POLPA)%3B contains Interpro domain(s) IPR010061 Methylmalonate-semialdehyde dehydrogenase IPR015590 Aldehyde dehydrogenase
ch01	Solyc01g106090.2	85840962	85843969	3008	PDSE040	Photosystem II oxygen evolving complex protein PsbP (AHRD V1 *-*- B8HJK6_CYAP4)%3B contains Interpro domain(s) IPR002683 Photosystem II oxygen evolving complex protein PsbP
ch01	Solyc01g106100.2	85844348	85845751	1404	PDSE040	DUF593-containing protein 2 (AHRD V1 ***- B0F6T0_MEDTR)%3B contains Interpro domain(s) IPR007656 Protein of unknown function DUF593
ch01	Solyc01g106120.2	85852293	85854308	2016	PDSE040	Unknown Protein (AHRD V1)
ch01	Solyc01g106110.2	85852300	85854084	1785	PDSE040	Unknown Protein (AHRD V1)
ch01	Solyc01g106130.1	85854705	85855838	1134	PDSE040	F-box protein family-like (AHRD V1 ***- Q6ZCS3_ORYSJ)%3B contains Interpro domain(s) IPR005174 Protein of unknown function DUF295
ch01	Solyc01g106140.1	85856165	85857865	1701	PDSE040	F-box protein family-like (AHRD V1 *-*- Q6ZCS3_ORYSJ)%3B contains Interpro domain(s) IPR005174 Protein of unknown function DUF295
ch01	Solyc01g106150.1	85858825	85859985	1161	PDSE040	Interferon-related developmental regulator family protein (AHRD V1 ***- B4FQN7_MAIZE)%3B contains Interpro domain(s) IPR007701 Interferon-related developmental regulator%2C N-terminal
ch01	Solyc01g106160.1	85861185	85863347	2163	PDSE040	Receptor protein kinase-like protein (AHRD V1 *-*- Q9LSL5_ARATH)%3B contains Interpro domain(s) IPR002290 Serine/threonine protein kinase
ch01	Solyc01g106170.2	85874896	85877624	2729	PDSE040	MADS-box transcription factor-like protein (AHRD V1 *-*- Q9M2M4_ARATH)%3B contains Interpro domain(s) IPR002100 Transcription factor%2C MADS-box
ch01	Solyc01g106180.1	85900873	85901872	1000	PDSE040	CK25 (AHRD V1 ***- Q1W1G0_TOBAC)
ch01	Solyc01g106190.2	85901976	85904733	2758	PDSE040	Os11g0167200 protein (Fragment) (AHRD V1 *-*- Q0IUD3_ORYSJ)
ch01	Solyc01g106200.1	85910651	85912004	1354	PDSE040	Oligopeptide transporter 4 (AHRD V1 ***- B6U8Q5_MAIZE)%3B contains Interpro domain(s) IPR004813 Oligopeptide transporter OPT superfamily
ch01	Solyc01g106210.2	85918285	85922197	3913	PDSE040	Chaperone DnaK (AHRD V1 ***- A2Q199_MEDTR)%3B contains Interpro domain(s) IPR012725 Chaperone DnaK
ch01	Solyc01g106220.2	85941687	85950608	8922	PDSE040	DNA polymerase V (AHRD V1 ***- A2Q1A6_MEDTR)%3B contains Interpro domain(s) IPR007015 DNA polymerase V
ch01	Solyc01g106230.2	85950723	85962787	12065	PDSE040	B3 domain-containing protein At5g60142 (AHRD V1 *-*- Y5142_ARATH)%3B contains Interpro domain(s) IPR003340 Transcriptional factor B3
ch01	Solyc01g106240.2	85962270	85971192	8923	PDSE040	DNA polymerase V (AHRD V1 ***- A2Q1A6_MEDTR)%3B contains Interpro domain(s) IPR007015 DNA polymerase V
ch01	Solyc01g106250.2	85971307	85973018	1712	PDSE040	B3 domain-containing protein At5g60142 (AHRD V1 *-*- Y5142_ARATH)%3B contains Interpro domain(s) IPR003340 Transcriptional factor B3
ch01	Solyc01g106260.2	85976768	85981140	4373	PDSE040	Chaperone DnaK (AHRD V1 ***- A2Q199_MEDTR)%3B contains Interpro domain(s) IPR012725 Chaperone DnaK
ch01	Solyc01g106270.1	85982823	85983530	708	PDSE040	DNA polymerase V family (AHRD V1 ***- D7MRB4_ARALY)%3B contains Interpro domain(s) IPR007015 DNA polymerase V
ch01	Solyc01g106280.2	85985054	85987923	2870	PDSE040	DNA-binding bromodomain-containing protein (AHRD V1 *--* D7KG11_ARALY)%3B contains Interpro domain(s) IPR001487 Bromodomain
ch01	Solyc01g106290.2	85988826	85989371	546	PDSE040	Unknown Protein (AHRD V1)
ch01	Solyc01g106300.2	85991677	85992092	416	PDSE040	Unknown Protein (AHRD V1)
ch01	Solyc01g106310.2	85995135	85997030	1896	PDSE040	Unknown Protein (AHRD V1)
ch01	Solyc01g106320.2	86005942	86007808	1867	PDSE040	Octicosapeptide/Phox/Bem1p domain-containing protein (AHRD V1 *--- D7MPG4_ARALY)%3B contains Interpro domain(s) IPR000270 Octicosapeptide/Phox/Bem1p
ch01	Solyc01g106330.2	86019080	86030855	11776	PDSE040	Glutamyl-tRNA(Gln) amidotransferase subunit A (AHRD V1 ***- Q5L059_GEOKA)%3B contains Interpro domain(s) IPR000120 Amidase signature enzyme
ch01	Solyc01g106340.2	86031605	86039647	8043	PDSE040	Glutamyl-tRNA(Gln) amidotransferase subunit A (AHRD V1 ***- C5FFK2_NANOT)%3B contains Interpro domain(s) IPR000120 Amidase signature enzyme
ch01	Solyc01g106350.2	86040020	86047935	7916	PDSE040	Glutamyl-tRNA(Gln) amidotransferase subunit A (AHRD V1 ***- C5FFK2_NANOT)%3B contains Interpro domain(s) IPR000120 Amidase signature enzyme
ch01	Solyc01g106360.2	86051299	86059178	7880	PDSE040	Glutamyl-tRNA(Gln) amidotransferase subunit A (AHRD V1 ***- C5FFK2_NANOT)%3B contains Interpro domain(s) IPR000120 Amidase signature enzyme
ch01	Solyc01g106370.2	86060344	86064054	3711	PDSE040	Os06g0207500 protein (Fragment) (AHRD V1 ***- Q0DDQ9_ORYSJ)%3B contains Interpro domain(s) IPR004253 Protein of unknown function DUF231%2C plant
ch01	Solyc01g106380.2	86064812	86065480	669	PDSE040	Genomic DNA chromosome 5 BAC clone T12B11 (AHRD V1 ***- Q9FGE8_ARATH)
ch01	Solyc01g106390.2	86065693	86068605	2913	PDSE040	Glutamyl-tRNA reductase (AHRD V1 ***- A5BZY3_VITVI)%3B contains Interpro domain(s) IPR000343 Tetrapyrrole biosynthesis%2C glutamyl-tRNA reductase
ch01	Solyc01g106400.2	86070052	86071107	1056	PDSE040	Peptide methionine sulfoxide reductase msrB (AHRD V1 ***- B6T2C6_MAIZE)%3B contains Interpro domain(s) IPR002579 Methionine sulphoxide reductase B
ch01	Solyc01g106410.1	86071844	86075400	3557	PDSE040	Cc-nbs-lrr%2C resistance protein
ch01	Solyc01g106420.2	86077595	86088101	10507	PDSE040	Major facilitator superfamily (MFS_1) transporter (AHRD V1 **-- Q39GH8_BURS3)%3B contains Interpro domain(s) IPR016196 Major facilitator superfamily%2C general substrate transporter
ch01	Solyc01g106430.2	86088310	86092110	3801	PDSE040	Inorganic pyrophosphatase family protein (AHRD V1 **** D7M262_ARALY)%3B contains Interpro domain(s) IPR008162 Inorganic pyrophosphatase
ch01	Solyc01g106440.2	86093522	86101805	8284	PDSE040	Ankyrin repeat-containing protein-like (AHRD V1 **-- Q67WP3_ORYSJ)%3B contains Interpro domain(s) IPR002110 Ankyrin
ch01	Solyc01g106450.2	86101970	86105020	3051	PDSE040	L-galactose dehydrogenase (AHRD V1 **-* Q07A10_NICLS)%3B contains Interpro domain(s) IPR001395 Aldo/keto reductase
ch01	Solyc01g106460.2	86111229	86112985	1757	PDSE040	Transcription factor (AHRD V1 **** Q9M4A8_MAIZE)%3B contains Interpro domain(s) IPR011598 Helix-loop-helix DNA-binding
ch01	Solyc01g106470.2	86119230	86122313	3084	PDSE040	Genomic DNA chromosome 5 P1 clone MUB3 (AHRD V1 *-*- Q9FLG7_ARATH)
ch01	Solyc01g106480.2	86121621	86124841	3221	PDSE040	Malate dehydrogenase (AHRD V1 ***- A5BEJ8_VITVI)%3B contains Interpro domain(s) IPR010097 Malate dehydrogenase%2C NAD-dependent%2C eukaryotes and gamma proteobacteria
ch01	Solyc01g106490.1	86127418	86127796	379	PDSE040	Unknown Protein (AHRD V1)
ch01	Solyc01g106500.2	86131135	86133728	2594	PDSE040	LRR receptor-like serine/threonine-protein kinase%2C RLP
ch01	Solyc01g106510.2	86134498	86135961	1464	PDSE040	F-box protein family-like (AHRD V1 ***- Q6ZCS3_ORYSJ)%3B contains Interpro domain(s) IPR005174 Protein of unknown function DUF295
ch01	Solyc01g106520.1	86137538	86138665	1128	PDSE040	Unknown Protein (AHRD V1)%3B contains Interpro domain(s) IPR005174 Protein of unknown function DUF295
ch01	Solyc01g106530.1	86139120	86140250	1131	PDSE040	Unknown Protein (AHRD V1)%3B contains Interpro domain(s) IPR005174 Protein of unknown function DUF295
ch01	Solyc01g106540.2	86140439	86143977	3539	PDSE040	Unknown Protein (AHRD V1)
ch01	Solyc01g106550.1	86145372	86146399	1028	PDSE040	Unknown Protein (AHRD V1)
ch01	Solyc01g106560.2	86146665	86150324	3660	PDSE040	AT4g33690/T16L1_180 (Fragment) (AHRD V1 *-*- Q94AD3_ARATH)
ch01	Solyc01g106570.2	86153651	86159586	5936	PDSE040	Magnesium and cobalt efflux protein corC (AHRD V1 *--- CORC_BUCAP)%3B contains Interpro domain(s) IPR002550 Protein of unknown function DUF21
ch01	Solyc01g106580.2	86167327	86172323	4997	PDSE040	Unknown Protein (AHRD V1)
ch01	Solyc01g106590.2	86172853	86178259	5407	PDSE040	Leaf senescence protein-like (AHRD V1 **-- Q8H2I6_ORYSJ)%3B contains Interpro domain(s) IPR004253 Protein of unknown function DUF231%2C plant
ch01	Solyc01g106600.2	86179328	86180087	760	PDSE040	Pathogenesis-related protein 1 (AHRD V1 **-- D2XZ57_9ROSI)%3B contains Interpro domain(s) IPR001283 Allergen V5/Tpx-1 related
ch01	Solyc01g106610.2	86183565	86184540	976	PDSE040	Pathogenesis-related protein-1 (AHRD V1 **-- Q40397_NICGU)%3B contains Interpro domain(s) IPR002413 Ves allergen
ch01	Solyc01g106620.2	86187760	86188655	896	PDSE040	Pathogenesis-related protein 1a (AHRD V1 **-- Q00MX6_MALDO)%3B contains Interpro domain(s) IPR018244 Allergen V5/Tpx-1 related%2C conserved site
ch01	Solyc01g106630.2	86187797	86190869	3073	PDSE040	Unknown Protein (AHRD V1)
ch01	Solyc01g106640.2	86193786	86194388	603	PDSE040	Pathogenesis-related protein 1 (AHRD V1 ***- D2XZ57_9ROSI)%3B contains Interpro domain(s) IPR002413 Ves allergen
ch01	Solyc01g106650.2	86194907	86196328	1422	PDSE040	Xyloglucan endotransglucosylase/hydrolase 6 (AHRD V1 **** C0IRG5_ACTDE)%3B contains Interpro domain(s) IPR016455 Xyloglucan endotransglucosylase/hydrolase
ch01	Solyc01g106660.1	86202804	86207725	4922	PDSE040	Ulp1 protease family C-terminal catalytic domain containing protein (AHRD V1 *-*- Q60D46_SOLDE)%3B contains Interpro domain(s) IPR015410 Region of unknown function DUF1985
ch01	Solyc01g106670.1	86208772	86211538	2767	PDSE040	Mutator-like transposase (AHRD V1 ***- Q9SKM2_ARATH)%3B contains Interpro domain(s) IPR004332 Transposase%2C MuDR%2C plant
ch01	Solyc01g106680.2	86218643	86220652	2010	PDSE040	Unknown Protein (AHRD V1)
ch01	Solyc01g106690.2	86223502	86225341	1840	PDSE040	Unknown Protein (AHRD V1)%3B contains Interpro domain(s) IPR010410 Protein of unknown function DUF1005
ch01	Solyc01g106700.2	86228943	86229953	1011	PDSE040	MADS-box transcription factor (AHRD V1 ***- Q75V01_9ASPA)%3B contains Interpro domain(s) IPR002100 Transcription factor%2C MADS-box
ch01	Solyc01g106710.1	86230371	86231036	666	PDSE040	MADS box transcription factor 1 (AHRD V1 *-*- D9IFM1_ONCHC)%3B contains Interpro domain(s) IPR002100 Transcription factor%2C MADS-box
ch01	Solyc01g106720.1	86233464	86234099	636	PDSE040	MADS-box transcription factor (AHRD V1 *-*- Q6S5H1_NEMVE)%3B contains Interpro domain(s) IPR002100 Transcription factor%2C MADS-box
ch01	Solyc01g106730.1	86237223	86237888	666	PDSE040	MADS box transcription factor 1 (AHRD V1 *-*- D9IFM1_ONCHC)%3B contains Interpro domain(s) IPR002100 Transcription factor%2C MADS-box
ch01	Solyc01g106740.2	86238959	86250524	11566	PDSE040	Aspartyl-tRNA synthetase (AHRD V1 **** D8FUD3_9CYAN)%3B contains Interpro domain(s) IPR004524 Aspartyl-tRNA synthetase%2C class IIb%2C bacterial/mitochondrial type
ch01	Solyc01g106750.1	86252686	86255230	2545	PDSE040	Unknown Protein (AHRD V1)
ch01	Solyc01g106760.2	86255395	86260531	5137	PDSE040	Unknown Protein (AHRD V1)
ch01	Solyc01g106770.2	86274016	86309317	35302	PDSE040	Serine/threonine-protein kinase TEL1 (AHRD V1 *-** ATM_ASHGO)%3B contains Interpro domain(s) IPR003151 PIK-related kinase%2C FAT
ch01	Solyc01g106860.2	86293268	86349925	56658	PDSE040	1-phosphatidylinositol 3-kinase (AHRD V1 ***- A3LYF1_PICST)%3B contains Interpro domain(s) IPR014009 PIK-related kinase
ch01	Solyc01g106780.2	86310720	86314473	3754	PDSE040	Pyruvate kinase (AHRD V1 **** B9GIN5_POPTR)%3B contains Interpro domain(s) IPR001697 Pyruvate kinase
ch01	Solyc01g106790.2	86315399	86318874	3476	PDSE040	Tubulin alpha-6 chain (AHRD V1 **-- B6SR73_MAIZE)
ch01	Solyc01g106800.2	86319498	86323512	4015	PDSE040	Amino acid permease 6 (AHRD V1 **** Q7Y076_BRANA)%3B contains Interpro domain(s) IPR013057 Amino acid transporter%2C transmembrane
ch01	Solyc01g106810.2	86327276	86330864	3589	PDSE040	Unknown Protein (AHRD V1)
ch01	Solyc01g106820.2	86331805	86335838	4034	PDSE040	Peptidase M50 family (AHRD V1 ***- B6UET0_MAIZE)
ch01	Solyc01g106830.2	86337964	86338519	556	PDSE040	Phytosulfokines 4 (AHRD V1 *-*- B6UIM4_MAIZE)%3B contains Interpro domain(s) IPR009438 Phytosulfokine
ch01	Solyc01g106840.1	86342435	86343749	1315	PDSE040	Protein kinase (AHRD V1 ***- D3BLH3_POLPA)%3B contains Interpro domain(s) IPR000403 Phosphatidylinositol 3- and 4-kinase%2C catalytic
ch01	Solyc01g106850.1	86348670	86348888	219	PDSE040	Unknown Protein (AHRD V1)
ch01	Solyc01g106870.2	86350777	86353911	3135	PDSE040	Receptor kinase 3 (AHRD V1 ***- Q948X3_BRACM)%3B contains Interpro domain(s) IPR000719 Protein kinase%2C core
ch01	Solyc01g106880.2	86356164	86360453	4290	PDSE040	Ribosomal RNA small subunit methyltransferase E (AHRD V1 ***- C6WZC1_FLAB3)%3B contains Interpro domain(s) IPR006700 Ribosomal RNA small subunit methyltransferase E
ch01	Solyc01g106890.2	86361582	86362118	537	PDSE040	Unknown Protein (AHRD V1)
ch01	Solyc01g106900.2	86369662	86378019	8358	PDSE040	Magnesium transporter MRS2-3 (AHRD V1 **** MRS23_ARATH)%3B contains Interpro domain(s) IPR002523 Mg2+ transporter protein%2C CorA-like
ch01	Solyc01g106910.2	86381562	86382592	1031	PDSE040	Unknown Protein (AHRD V1)
ch01	Solyc01g106940.2	86382163	86399044	16882	PDSE040	Single myb histone 4 (Fragment) (AHRD V1 *--- A6MZD9_ORYSI)%3B contains Interpro domain(s) IPR005818 Histone H1/H5
ch01	Solyc01g106920.2	86388409	86392269	3861	PDSE040	Nucleobase ascorbate transporter (AHRD V1 **-* B9HN10_POPTR)%3B contains Interpro domain(s) IPR006043 Xanthine/uracil/vitamin C permease
ch01	Solyc01g106930.2	86393085	86393960	876	PDSE040	Unknown Protein (AHRD V1)
ch01	Solyc01g106950.2	86400110	86411982	11873	PDSE040	Os03g0431932 protein (Fragment) (AHRD V1 *-*- C7J0D6_ORYSJ)
ch01	Solyc01g106960.2	86415952	86417042	1091	PDSE040	Unknown Protein (AHRD V1)
ch01	Solyc01g106970.1	86432878	86434999	2122	PDSE040	F-box/kelch-repeat protein At1g57790 (AHRD V1 *-*- FBK23_ARATH)
ch01	Solyc01g106980.1	86437864	86444498	6635	PDSE040	Endo-1 4-beta-xylanase (AHRD V1 *--- B6SW51_MAIZE)%3B contains Interpro domain(s) IPR013781 Glycoside hydrolase%2C subgroup%2C catalytic core
ch01	Solyc01g106990.1	86446703	86449082	2380	PDSE040	Endo-1 4-beta-xylanase (AHRD V1 **-- B6SW51_MAIZE)%3B contains Interpro domain(s) IPR013781 Glycoside hydrolase%2C subgroup%2C catalytic core
ch01	Solyc01g107000.1	86450406	86453610	3205	PDSE040	Endo-1 4-beta-xylanase (AHRD V1 **-- B6SW51_MAIZE)%3B contains Interpro domain(s) IPR013781 Glycoside hydrolase%2C subgroup%2C catalytic core
ch01	Solyc01g107010.2	86456783	86462375	5593	PDSE040	DNA polymerase IV (AHRD V1 *-** D6RLC7_COPC7)%3B contains Interpro domain(s) IPR001126 DNA-repair protein%2C UmuC-like
ch01	Solyc01g107020.2	86462814	86464069	1256	PDSE040	Predicted DNA damage inducible protein (ISS) (AHRD V1 **-- Q00VZ6_OSTTA)
ch01	Solyc01g107030.2	86465054	86468000	2947	PDSE040	Somatic embryogenesis related protein (AHRD V1 ***- B6TIS5_MAIZE)
ch01	Solyc01g107040.2	86468483	86473122	4640	PDSE040	Ribosomal RNA large subunit methyltransferase N (AHRD V1 ***- D6TN06_9CHLR)%3B contains Interpro domain(s) IPR004383 Conserved hypothetical protein CHP00048
ch01	Solyc01g107050.2	86476432	86477254	823	PDSE040	N-hydroxycinnamoyl/benzoyltransferase 4 (AHRD V1 **-- Q00M86_SOYBN)%3B contains Interpro domain(s) IPR003480 Transferase
ch01	Solyc01g107060.2	86477027	86477995	969	PDSE040	Unknown Protein (AHRD V1)
ch01	Solyc01g107070.2	86482735	86483691	957	PDSE040	N-hydroxycinnamoyl/benzoyltransferase-like protein (AHRD V1 **-- Q9SD98_ARATH)%3B contains Interpro domain(s) IPR003480 Transferase
ch01	Solyc01g107080.2	86486040	86487547	1508	PDSE040	Hydroxycinnamoyl transferase (AHRD V1 **-* Q8GSM7_TOBAC)%3B contains Interpro domain(s) IPR003480 Transferase
ch01	Solyc01g107090.2	86490425	86491130	706	PDSE040	Beta-1 4-xylosidase (AHRD V1 *-*- D7LA14_ARALY)
ch01	Solyc01g107100.2	86493551	86494209	659	PDSE040	Beta-1 4-xylosidase (AHRD V1 ***- D7LA14_ARALY)
ch01	Solyc01g107110.2	86495179	86495443	265	PDSE040	Unknown Protein (AHRD V1)
ch01	Solyc01g107120.2	86503184	86506038	2855	PDSE040	Legume lectin beta domain (AHRD V1 *-*- A2Q3C0_MEDTR)%3B contains Interpro domain(s) IPR010341 Protein of unknown function DUF936%2C plant
ch01	Solyc01g107130.2	86507024	86513290	6267	PDSE040	Vacuolar sorting receptor (AHRD V1 ***- Q93X09_VIGMU)%3B contains Interpro domain(s) IPR003137 Protease-associated PA
ch01	Solyc01g107140.1	86513848	86515217	1370	PDSE040	BHLH transcription factor (AHRD V1 *-** B4FMK3_MAIZE)%3B contains Interpro domain(s) IPR011598 Helix-loop-helix DNA-binding
ch01	Solyc01g107150.2	86522595	86530273	7679	PDSE040	Zinc finger protein-like 1 (AHRD V1 ***- B6TBU8_MAIZE)
ch01	Solyc01g107160.2	86534713	86540689	5977	PDSE040	Mitotic checkpoint protein BUB3 (AHRD V1 **-- B6UH61_MAIZE)%3B contains Interpro domain(s) IPR020472 G-protein beta WD-40 repeat%2C region
ch01	Solyc01g107170.2	86548794	86550092	1299	PDSE040	Zinc finger protein (AHRD V1 ***- A0T3Q5_SOLTU)%3B contains Interpro domain(s) IPR007087 Zinc finger%2C C2H2-type
ch01	Solyc01g107180.2	86566757	86573336	6580	PDSE040	Phototropic-responsive NPH3 family protein (AHRD V1 **-- D7M5U6_ARALY)%3B contains Interpro domain(s) IPR004249 NPH3
ch01	Solyc01g108300.2	87422159	87424738	2580	PDSE041	Myb family transcription factor (AHRD V1 **-- D7LQI3_ARALY)%3B contains Interpro domain(s) IPR006447 Myb-like DNA-binding region%2C SHAQKYF class
ch01	Solyc01g108310.2	87429824	87432064	2241	PDSE041	Os11g0248200 protein (Fragment) (AHRD V1 *--- Q0ITJ6_ORYSJ)%3B contains Interpro domain(s) IPR006630 RNA-binding protein Lupus La
ch01	Solyc01g108320.2	87434515	87436047	1533	PDSE041	Peroxidase (AHRD V1 ***- Q43004_ORYSJ)%3B contains Interpro domain(s) IPR002016 Haem peroxidase%2C plant/fungal/bacterial
ch01	Solyc01g108330.2	87440624	87441428	805	PDSE041	Unknown Protein (AHRD V1)
ch01	Solyc01g108340.2	87448017	87452641	4625	PDSE041	Peptidyl-prolyl cis-trans isomerase D (AHRD V1 **** PPID_RAT)%3B contains Interpro domain(s) IPR002130 Peptidyl-prolyl cis-trans isomerase%2C cyclophilin-type
ch01	Solyc01g108350.2	87454424	87455286	863	PDSE041	Copper ion binding protein (AHRD V1 **-- B6TG98_MAIZE)%3B contains Interpro domain(s) IPR008972 Cupredoxin
ch01	Solyc01g108360.2	87458504	87459478	975	PDSE041	Copper ion binding protein (AHRD V1 **-- B6TG98_MAIZE)%3B contains Interpro domain(s) IPR008972 Cupredoxin
ch01	Solyc01g108380.1	87461709	87462033	325	PDSE041	Protease inhibitor protein (AHRD V1 -**- B3FNP9_HEVBR)%3B contains Interpro domain(s) IPR000864 Proteinase inhibitor I13%2C potato inhibitor I
ch01	Solyc01g108390.2	87466418	87466957	540	PDSE041	Proteinase inhibitor (AHRD V1 ***- D6BR63_9ROSI)%3B contains Interpro domain(s) IPR000864 Proteinase inhibitor I13%2C potato inhibitor I
ch01	Solyc01g108400.2	87497215	87503003	5789	PDSE041	Calcium-dependent protein kinase-like (AHRD V1 **** Q9LET1_ARATH)%3B contains Interpro domain(s) IPR002290 Serine/threonine protein kinase
ch01	Solyc01g108410.1	87504560	87506863	2304	PDSE041	Pentatricopeptide repeat-containing protein (AHRD V1 ***- D7M761_ARALY)%3B contains Interpro domain(s) IPR002885 Pentatricopeptide repeat
ch01	Solyc01g108420.2	87521587	87522109	523	PDSE041	Unknown Protein (AHRD V1)
ch01	Solyc01g108430.2	87522332	87526461	4130	PDSE041	WW domain-binding protein 4 (AHRD V1 *-*- C1C256_9MAXI)%3B contains Interpro domain(s) IPR013085 Zinc finger%2C U1-C type
ch01	Solyc01g108440.2	87531095	87532380	1286	PDSE041	Calmodulin-binding protein (AHRD V1 **-* D7L4F9_ARALY)%3B contains Interpro domain(s) IPR012442 Protein of unknown function DUF1645
ch01	Solyc01g108450.2	87539763	87543344	3582	PDSE041	Serine carboxypeptidase 1 (AHRD V1 **** B6SW38_MAIZE)%3B contains Interpro domain(s) IPR001563 Peptidase S10%2C serine carboxypeptidase
ch01	Solyc01g108460.1	87543831	87549991	6161	PDSE041	Serine carboxypeptidase 1 (AHRD V1 *-** B6SW38_MAIZE)%3B contains Interpro domain(s) IPR001563 Peptidase S10%2C serine carboxypeptidase
ch01	Solyc01g109440.2	88151772	88153293	1522	PDSE042	Unknown Protein (AHRD V1)
ch01	Solyc01g109450.2	88152550	88158268	5719	PDSE042	Kinase PfkB family (AHRD V1 *-*- D7N8Y3_9FIRM)%3B contains Interpro domain(s) IPR011611 Carbohydrate/purine kinase
ch01	Solyc01g109460.2	88167522	88170694	3173	PDSE042	Solute carrier family 2%2C facilitated glucose transporter member 3 (AHRD V1 ***- GTR3_RAT)%3B contains Interpro domain(s) IPR003663 Sugar/inositol transporter
ch01	Solyc01g109470.2	88172514	88173927	1414	PDSE042	BURP domain-containing protein (AHRD V1 **-- D7KE28_ARALY)%3B contains Interpro domain(s) IPR004873 BURP
ch01	Solyc01g109480.2	88181959	88182809	851	PDSE042	Suspensor-specific protein (AHRD V1 *-*- Q9FUP6_PHACN)
ch01	Solyc01g109490.2	88185176	88185788	613	PDSE042	Unknown Protein (AHRD V1)
ch01	Solyc01g109500.2	88187324	88189158	1835	PDSE042	BURP domain-containing protein (AHRD V1 *--- B2ZPK5_SOLTU)%3B contains Interpro domain(s) IPR004873 BURP
ch01	Solyc01g109510.2	88199066	88208942	9877	PDSE042	Subunit of the SWI/SNF chromatin remodeling complex (AHRD V1 *-*- C4QY27_PICPG)%3B contains Interpro domain(s) IPR007526 SWIRM
ch01	Solyc01g109520.2	88210021	88213641	3621	PDSE042	Ras-related protein Rab-7 (AHRD V1 ***- C1BJT6_OSMMO)%3B contains Interpro domain(s) IPR002078 RNA polymerase sigma factor 54%2C interaction
ch01	Solyc01g109530.2	88214662	88219013	4352	PDSE042	Receptor like kinase%2C RLK
ch01	Solyc01g109540.2	88220380	88229123	8744	PDSE042	Coatomer subunit gamma (AHRD V1 ***- B6SV32_MAIZE)%3B contains Interpro domain(s) IPR017106 Coatomer%2C gamma subunit
ch01	Solyc01g109550.2	88229243	88230220	978	PDSE042	Mitochondrial transcription termination factor (Fragment) (AHRD V1 *--- C6FB12_PSEMZ)%3B contains Interpro domain(s) IPR003690 Mitochodrial transcription termination factor-related
ch01	Solyc01g109560.2	88230608	88236477	5870	PDSE042	Guanine nucleotide-binding protein subunit beta (AHRD V1 ***- C1GED5_PARBD)%3B contains Interpro domain(s) IPR016346 Guanine nucleotide-binding protein%2C beta subunit
ch01	Solyc01g109570.2	88237557	88242917	5361	PDSE042	Glucan endo-1 3-beta-glucosidase 7 (AHRD V1 ***- B6T289_MAIZE)%3B contains Interpro domain(s) IPR013781 Glycoside hydrolase%2C subgroup%2C catalytic core IPR000490 Glycoside hydrolase%2C family 17
ch01	Solyc01g109580.2	88245642	88249506	3865	PDSE042	Adenylyl cyclase-associated protein (AHRD V1 ***- B9H0Q2_POPTR)%3B contains Interpro domain(s) IPR001837 Adenylate cyclase-associated CAP
ch01	Solyc01g109590.2	88251015	88255222	4208	PDSE042	Receptor-like protein kinase (AHRD V1 ***- Q9LYS5_ARATH)%3B contains Interpro domain(s) IPR002290 Serine/threonine protein kinase
ch01	Solyc01g109600.2	88266543	88269823	3281	PDSE042	Unknown Protein (AHRD V1)
ch01	Solyc01g109610.2	88270498	88272762	2265	PDSE042	2-hydroxyacid dehydrongenase (Fragment) (AHRD V1 *-*- C6F725_PSEMZ)
ch01	Solyc01g109620.2	88275740	88282020	6281	PDSE042	NADH-quinone oxidoreductase subunit I (AHRD V1 **** D5BPB0_PUNMI)%3B contains Interpro domain(s) IPR001450 4Fe-4S ferredoxin%2C iron-sulphur binding%2C subgroup
ch01	Solyc01g109630.2	88282474	88285949	3476	PDSE042	mTERF domain-containing protein 3%2C mitochondrial (AHRD V1 *--- MTER3_HUMAN)%3B contains Interpro domain(s) IPR003690 Mitochodrial transcription termination factor-related
ch01	Solyc01g109640.2	88288063	88291525	3463	PDSE042	AP-3 complex subunit sigma-2 (AHRD V1 ***- B4FA26_MAIZE)%3B contains Interpro domain(s) IPR016635 Adaptor protein complex%2C sigma subunit
ch01	Solyc01g109650.2	88293661	88299718	6058	PDSE042	Receptor like kinase%2C RLK
ch01	Solyc01g109660.2	88321513	88322795	1283	PDSE042	Glycine-rich RNA-binding protein (AHRD V1 *-** B2YKT9_TOBAC)%3B contains Interpro domain(s) IPR015465 RNA recognition motif%2C glycine rich protein
ch01	Solyc01g109670.2	88331398	88331879	482	PDSE042	MYB transcription factor (AHRD V1 *-*- Q9SIJ5_ARATH)%3B contains Interpro domain(s) IPR015609 Molecular chaperone%2C heat shock protein%2C Hsp40%2C DnaJ
ch01	Solyc01g109680.2	88334992	88335716	725	PDSE042	Unknown Protein (AHRD V1)
ch01	Solyc01g109690.1	88340098	88340346	249	PDSE042	Myb family transcription factor (Fragment) (AHRD V1 **** D7KSM0_ARALY)%3B contains Interpro domain(s) IPR017884 SANT%2C eukarya
ch01	Solyc01g109700.2	88355753	88358914	3162	PDSE042	Transcription factor (AHRD V1 *-** D6MKM4_9ASPA)%3B contains Interpro domain(s) IPR011598 Helix-loop-helix DNA-binding
ch01	Solyc01g109710.2	88361512	88364324	2813	PDSE042	Universal stress protein (AHRD V1 **-- B6SNQ1_MAIZE)%3B contains Interpro domain(s) IPR006016 UspA
ch01	Solyc01g109720.2	88365648	88367749	2102	PDSE042	Hydrolase-like (AHRD V1 ***- Q5VNP5_ORYSJ)%3B contains Interpro domain(s) IPR000639 Epoxide hydrolase-like
ch01	Solyc01g109730.1	88371097	88372151	1055	PDSE042	Unknown Protein (AHRD V1)
ch01	Solyc01g109740.2	88376414	88378220	1807	PDSE042	Pectinesterase family protein (AHRD V1 **** D7LBW7_ARALY)%3B contains Interpro domain(s) IPR000070 Pectinesterase%2C catalytic
ch01	Solyc01g109750.2	88378398	88379448	1051	PDSE042	Syntaxin (AHRD V1 ***- Q6X9V9_HORVD)%3B contains Interpro domain(s) IPR010989 t-SNARE
ch01	Solyc01g109760.2	88381001	88383049	2049	PDSE042	Nodulin family protein (AHRD V1 ***- D7MWD3_ARALY)%3B contains Interpro domain(s) IPR010658 Nodulin-like
ch01	Solyc01g109770.2	88383747	88387401	3655	PDSE042	RER1 protein (AHRD V1 ***- Q9P0H9_HUMAN)%3B contains Interpro domain(s) IPR004932 Retrieval of early ER protein Rer1
ch01	Solyc01g109780.2	88393338	88396861	3524	PDSE042	Unknown Protein (AHRD V1)
ch01	Solyc01g109790.2	88397300	88401933	4634	PDSE042	Glucose-1-phosphate adenylyltransferase (AHRD V1 **** Q15I66_SOLLC)%3B contains Interpro domain(s) IPR011831 Glucose-1-phosphate adenylyltransferase IPR005836 ADP-glucose pyrophosphorylase%2C conserved site
ch01	Solyc01g109800.2	88423490	88424684	1195	PDSE042	Genomic DNA chromosome 5 TAC clone K1F13 (AHRD V1 *-*- Q9FJZ5_ARATH)
ch01	Solyc01g109810.2	88429836	88430887	1052	PDSE042	Genomic DNA chromosome 5 TAC clone K1F13 (AHRD V1 ***- Q9FJZ5_ARATH)
ch01	Solyc01g109820.1	88433260	88434129	870	PDSE042	Zinc finger (C3HC4 RING finger) protein (AHRD V1 *-*- B9QDQ8_TOXGO)%3B contains Interpro domain(s) IPR001841 Zinc finger%2C RING-type
ch01	Solyc01g109830.2	88435982	88439987	4006	PDSE042	Thymidylate synthase (AHRD V1 ***- D8LWN8_BLAHO)%3B contains Interpro domain(s) IPR012262 Bifunctional dihydrofolate reductase/thymidylate synthase
ch01	Solyc01g110120.2	88653085	88663519	10435	PDSE043	V-type proton ATPase subunit a (AHRD V1 **** VPH1_NEUCR)%3B contains Interpro domain(s) IPR002490 ATPase%2C V0/A0 complex%2C 116-kDa subunit
ch01	Solyc01g110130.2	88665546	88671062	5517	PDSE043	DNA replication licensing factor (AHRD V1 ***- Q2TZM7_ASPOR)%3B contains Interpro domain(s) IPR008047 MCM protein 4
ch01	Solyc01g110140.2	88678094	88680083	1990	PDSE043	Stylish (AHRD V1 **-- D2KC71_BRARP)%3B contains Interpro domain(s) IPR007818 Protein of unknown function DUF702
ch01	Solyc01g110150.2	88689714	88690630	917	PDSE043	CM0216.450.nc protein (AHRD V1 *-*- B0BL92_LOTJA)
ch01	Solyc01g110160.2	88692307	88697480	5174	PDSE043	Chromosome 11 contig 1 DNA sequence (AHRD V1 ***- Q00YQ5_OSTTA)
ch01	Solyc01g110170.1	88699763	88700002	240	PDSE043	Unknown Protein (AHRD V1)
ch01	Solyc01g110180.2	88706256	88707726	1471	PDSE043	Zinc finger protein CONSTANS-LIKE 1 (AHRD V1 *--- COL1_ARATH)%3B contains Interpro domain(s) IPR000315 Zinc finger%2C B-box
ch01	Solyc01g110190.2	88709560	88721589	12030	PDSE043	Kinesin like protein (AHRD V1 ***- Q9SVI8_ARATH)%3B contains Interpro domain(s) IPR001752 Kinesin%2C motor region
ch01	Solyc01g110200.1	88729920	88730997	1078	PDSE043	MEI2-like RNA binding protein (AHRD V1 *--- Q652K6_ORYSJ)%3B contains Interpro domain(s) IPR007201 RNA recognition motif 2
ch01	Solyc01g110210.1	88733689	88734736	1048	PDSE043	Terminal ear1-like 2 protein (AHRD V1 *--- A9XIW7_POPCN)%3B contains Interpro domain(s) IPR007201 RNA recognition motif 2
ch01	Solyc01g110220.1	88737040	88738042	1003	PDSE043	Terminal ear1-like 2 protein (AHRD V1 *--- A9XIW7_POPCN)%3B contains Interpro domain(s) IPR007201 RNA recognition motif 2
ch01	Solyc01g110230.1	88741181	88742193	1013	PDSE043	MEI2-like RNA binding protein (AHRD V1 *--- Q75M35_ORYSJ)%3B contains Interpro domain(s) IPR007201 RNA recognition motif 2
ch01	Solyc01g110240.1	88743427	88744276	850	PDSE043	MEI2-like RNA binding protein (AHRD V1 **-- Q75M35_ORYSJ)%3B contains Interpro domain(s) IPR007201 RNA recognition motif 2
ch01	Solyc01g110250.1	88746261	88746518	258	PDSE043	Unknown Protein (AHRD V1)
ch01	Solyc01g110260.1	88746858	88749601	2744	PDSE043	MEI2-like RNA binding protein (AHRD V1 **-- Q652K6_ORYSJ)%3B contains Interpro domain(s) IPR007201 RNA recognition motif 2
ch01	Solyc01g110270.2	88752539	88755637	3099	PDSE043	Crs1/yhby domain containing protein (Fragment) (AHRD V1 *-*- A6N061_ORYSI)%3B contains Interpro domain(s) IPR001890 RNA-binding%2C CRM domain
ch01	Solyc01g110280.2	88754913	88761700	6788	PDSE043	DNA-damage-inducible protein F (AHRD V1 **-- B4V9L8_9ACTO)%3B contains Interpro domain(s) IPR002528 Multi antimicrobial extrusion protein MatE
ch01	Solyc01g110290.2	88779362	88786983	7622	PDSE043	Squalene synthase (AHRD V1 ***- D0VFU8_SOLLC)%3B contains Interpro domain(s) IPR006449 Farnesyl-diphosphate farnesyltransferase
ch01	Solyc01g112350.2	90197517	90206578	9062	PDSE044	Sec7 guanine nucleotide exchange factor (AHRD V1 *--* B0CY77_LACBS)%3B contains Interpro domain(s) IPR000904 SEC7-like
ch01	Solyc01g112360.1	90215690	90216433	744	PDSE044	Unknown Protein (AHRD V1)
ch01	Solyc01g112370.2	90217317	90217841	525	PDSE044	Chromosome 02 contig 1 DNA sequence (AHRD V1 ***- Q01DW5_OSTTA)
ch01	Solyc01g112380.2	90217420	90218076	657	PDSE044	Unknown Protein (AHRD V1)
ch01	Solyc01g112400.1	90225026	90225304	279	PDSE044	Unknown Protein (AHRD V1)
ch01	Solyc01g113430.1	90253555	90253962	408	PDSE044	Unknown Protein (AHRD V1)
ch01	Solyc01g113450.1	90262080	90262787	708	PDSE044	Unknown Protein (AHRD V1)
ch01	Solyc01g113460.1	90267439	90268353	915	PDSE044	Unknown Protein (AHRD V1)
ch01	Solyc01g113470.1	90280349	90281269	921	PDSE044	Unknown Protein (AHRD V1)
ch01	Solyc01g113480.1	90291188	90292252	1065	PDSE044	Unknown Protein (AHRD V1)
ch01	Solyc01g113490.1	90300619	90301071	453	PDSE044	Unknown Protein (AHRD V1)
ch01	Solyc01g113500.1	90302722	90303842	1121	PDSE044	Unknown Protein (AHRD V1)
ch02	Solyc02g005180.2	1385131	1390248	5118	PDSE046	Sugar transporter family protein (AHRD V1 **** D7KIW2_ARALY)%3B contains Interpro domain(s) IPR016196 Major facilitator superfamily%2C general substrate transporter
ch02	Solyc02g005280.1	1862934	1864751	1818	PDSE047	Pentatricopeptide repeat-containing protein (AHRD V1 ***- D7KHY5_ARALY)%3B contains Interpro domain(s) IPR002885 Pentatricopeptide repeat
ch02	Solyc02g005290.2	1881300	1892947	11648	PDSE047	Peptidyl-prolyl cis-trans isomerase (AHRD V1 *-*- A2BY00_PROM5)%3B contains Interpro domain(s) IPR001179 Peptidyl-prolyl cis-trans isomerase%2C FKBP-type
ch02	Solyc02g005560.1	3870168	3870464	297	PDSE048	Unknown Protein (AHRD V1)
ch02	Solyc02g005570.1	3883829	3884347	519	PDSE048	Unknown Protein (AHRD V1)
ch02	Solyc02g005580.1	3891584	3892225	642	PDSE048	Unknown Protein (AHRD V1)
ch02	Solyc02g005600.1	3988718	3991990	3273	PDSE048	Ubiquitin carboxyl-terminal hydrolase (AHRD V1 ***- B9SNV7_RICCO)%3B contains Interpro domain(s) IPR001394 Peptidase C19%2C ubiquitin carboxyl-terminal hydrolase 2
ch02	Solyc02g010600.1	4128695	4129467	773	PDSE048	30S ribosomal protein S12 (AHRD V1 ***- C8PSU8_9SPIO)%3B contains Interpro domain(s) IPR005679 Ribosomal protein S12%2C bacterial-type
ch02	Solyc02g010610.1	4131632	4131823	192	PDSE048	Photosystem Q(B) protein (AHRD V1 ***- C8XTZ7_COILA)%3B contains Interpro domain(s) IPR000484 Photosynthetic reaction centre%2C L/M
ch02	Solyc02g010620.1	4131966	4132262	297	PDSE048	Ycf2 (AHRD V1 ***- D2KLP5_OLEEU)%3B contains Interpro domain(s) IPR008543 Chloroplast Ycf2
ch02	Solyc02g010630.1	4132750	4133091	342	PDSE048	RNase H family protein (AHRD V1 ***- Q0KIQ6_SOLDE)
ch02	Solyc02g010650.1	4228401	4229783	1383	PDSE048	Unknown Protein (AHRD V1)
ch02	Solyc02g010680.1	4366066	4366263	198	PDSE048	Unknown Protein (AHRD V1)
ch02	Solyc02g011680.2	4611745	4614036	2292	PDSE048	Pentatricopeptide repeat-containing protein (AHRD V1 ***- D7M697_ARALY)%3B contains Interpro domain(s) IPR002885 Pentatricopeptide repeat
ch02	Solyc02g011690.1	4696859	4698653	1795	PDSE048	Unknown Protein (AHRD V1)
ch02	Solyc02g011700.1	4776958	4777725	768	PDSE048	Plasma membrane H(+)-ATPase (AHRD V1 ***- Q9UR20_CRYNE)%3B contains Interpro domain(s) IPR006534 ATPase%2C P-type%2C plasma-membrane proton-efflux
ch02	Solyc02g011710.1	4974920	4975481	562	PDSE048	NADH dehydrogenase subunit (Fragment) (AHRD V1 ***- Q8HSD7_9SOLN)%3B contains Interpro domain(s) IPR001750 NADH
ch02	Solyc02g011720.1	4975691	4976276	586	PDSE048	NADH dehydrogenase subunit F (Fragment) (AHRD V1 ***- Q8WGU6_9APIA)%3B contains Interpro domain(s) IPR001750 NADH
ch02	Solyc02g011730.1	4978755	4978958	204	PDSE048	Cytochrome c biogenesis protein ccsA (AHRD V1 ***- CCSA_TOBAC)
ch02	Solyc02g011740.1	4979386	4979795	410	PDSE048	NAD(P)H-quinone oxidoreductase chain 4%2C chloroplastic (AHRD V1 ***- NU4C_TOBAC)
ch02	Solyc02g011750.1	4979928	4980119	192	PDSE048	NAD(P)H-quinone oxidoreductase chain 4%2C chloroplastic (AHRD V1 ***- NU4C_NICTO)%3B contains Interpro domain(s) IPR001750 NADH
ch02	Solyc02g011760.1	4980902	4981746	845	PDSE048	Photosystem I iron-sulfur center (AHRD V1 *-*- D3WCL0_PHOSE)%3B contains Interpro domain(s) IPR001450 4Fe-4S ferredoxin%2C iron-sulphur binding%2C subgroup
ch02	Solyc02g011770.1	4981912	4982442	531	PDSE048	NAD(P)H-quinone oxidoreductase subunit 6 chloroplastic (AHRD V1 ***- D3WAS8_AUCJA)%3B contains Interpro domain(s) IPR001457 NADH
ch02	Solyc02g011780.1	4982695	4983183	489	PDSE048	NAD(P)H-quinone oxidoreductase subunit I chloroplastic (AHRD V1 ***- B2XW67_9ASTR)
ch02	Solyc02g011790.1	4983415	4983915	501	PDSE048	NAD(P)H-quinone oxidoreductase subunit 1 (AHRD V1 ***- D3WB80_9BORA)%3B contains Interpro domain(s) IPR001694 NADH
ch02	Solyc02g011800.1	4985089	4985561	473	PDSE048	NAD(P)H-quinone oxidoreductase subunit 1 (AHRD V1 ***- D3WEI6_LIQST)%3B contains Interpro domain(s) IPR001694 NADH
ch02	Solyc02g011810.1	4986173	4986343	171	PDSE048	NAD(P)H-quinone oxidoreductase subunit H%2C chloroplastic (AHRD V1 *-*- NDHH_PSINU)%3B contains Interpro domain(s) IPR001135 NADH-quinone oxidoreductase%2C subunit D
ch02	Solyc02g011820.1	4988509	4989027	519	PDSE048	Hypothetical chloroplast RF1 (AHRD V1 ***- B1NWK7_MANES)
ch02	Solyc02g011830.1	4989079	4989282	204	PDSE048	Hypothetical chloroplast RF1 (AHRD V1 ***- B2XWI7_FAGEA)
ch02	Solyc02g011840.1	4989476	4990671	1196	PDSE048	Hypothetical chloroplast RF1 (AHRD V1 *-*- D7P347_SYZCU)%3B contains Interpro domain(s) IPR008896 Ycf1
ch02	Solyc02g011850.1	4990990	4991885	896	PDSE048	Hypothetical chloroplast RF1 (AHRD V1 ***- B1A992_CARPA)%3B contains Interpro domain(s) IPR008896 Ycf1
ch02	Solyc02g011860.1	4991971	4992324	354	PDSE048	Hypothetical chloroplast RF1 (AHRD V1 ***- B2XWI7_FAGEA)%3B contains Interpro domain(s) IPR008896 Ycf1
ch02	Solyc02g011870.1	4992541	4993020	480	PDSE048	Ycf1 (Fragment) (AHRD V1 ***- A6Y9X6_HAMJA)%3B contains Interpro domain(s) IPR008896 Ycf1
ch02	Solyc02g011880.1	5000586	5001969	1384	PDSE048	Unknown Protein (AHRD V1)
ch02	Solyc02g011890.1	5006229	5006405	177	PDSE048	NAD(P)H-quinone oxidoreductase subunit 2 chloroplastic (AHRD V1 ***- A6Y9V7_CERJA)
ch02	Solyc02g011900.1	5006598	5008016	1419	PDSE048	NAD(P)H-quinone oxidoreductase subunit 2 chloroplastic (AHRD V1 ***- B9VHA1_TORRU)%3B contains Interpro domain(s) IPR001750 NADH
ch02	Solyc02g011910.1	5008169	5008330	162	PDSE048	NAD(P)H-quinone oxidoreductase subunit 2 chloroplastic (AHRD V1 ***- A6YA41_9MAGN)
ch02	Solyc02g011920.1	5009265	5010933	1669	PDSE048	Ycf2 (AHRD V1 ***- A6Y9V5_CERJA)%3B contains Interpro domain(s) IPR019645 Protein precursor Ycf15%2C putative%2C chloroplast
ch02	Solyc02g011930.1	5017345	5019463	2119	PDSE048	Ycf2 (AHRD V1 *-*- A6YA39_9MAGN)%3B contains Interpro domain(s) IPR008543 Chloroplast Ycf2
ch02	Solyc02g011940.1	5020004	5020306	303	PDSE048	Ycf2 (AHRD V1 ***- A6Y9V5_CERJA)%3B contains Interpro domain(s) IPR008543 Chloroplast Ycf2
ch02	Solyc02g011950.1	5020480	5020638	159	PDSE048	Ycf2 (AHRD V1 ***- A6Y9V5_CERJA)%3B contains Interpro domain(s) IPR008543 Chloroplast Ycf2
ch02	Solyc02g011960.1	5021456	5021632	177	PDSE048	Ycf2 (AHRD V1 ***- D2KLP5_OLEEU)%3B contains Interpro domain(s) IPR008543 Chloroplast Ycf2
ch02	Solyc02g011970.1	5021970	5022137	168	PDSE048	Ycf2 (AHRD V1 ***- A6YA48_9MAGN)%3B contains Interpro domain(s) IPR008543 Chloroplast Ycf2
ch02	Solyc02g011980.1	5022930	5023160	231	PDSE048	50S ribosomal protein L2 chloroplastic (AHRD V1 *-*- A6YA21_9MAGN)%3B contains Interpro domain(s) IPR013025 Ribosomal protein L25/L23
ch02	Solyc02g011990.1	5025171	5027356	2186	PDSE048	Photosystem Q(B) protein (AHRD V1 ***- Q5YGA1_9MARC)%3B contains Interpro domain(s) IPR000484 Photosynthetic reaction centre%2C L/M
ch02	Solyc02g012000.1	5034104	5034506	403	PDSE048	ATP synthase subunit alpha chloroplastic (AHRD V1 ***- D3WAR1_AUCJA)%3B contains Interpro domain(s) IPR017458 ATPase%2C F1 complex%2C alpha subunit%2C C-terminal
ch02	Solyc02g012010.1	5034670	5034975	306	PDSE048	ATP synthase subunit alpha chloroplastic (AHRD V1 ***- D3J8H0_9FABA)%3B contains Interpro domain(s) IPR000194 ATPase%2C F1/V1/A1 complex%2C alpha/beta subunit%2C nucleotide-binding domain
ch02	Solyc02g012020.1	5035153	5036736	1584	PDSE048	ATP synthase subunit b%2C chloroplastic (AHRD V1 ***- ATPF_NICTO)%3B contains Interpro domain(s) IPR018118 ATPase%2C F1/A1 complex%2C alpha/beta subunit%2C N-terminal
ch02	Solyc02g014290.1	6909723	6909947	225	PDSE049	Rapid alkalinization factor 1 (AHRD V1 **-- Q84UC9_9ROSI)%3B contains Interpro domain(s) IPR008801 Rapid ALkalinization Factor
ch02	Solyc02g014300.1	6927685	6929515	1831	PDSE049	Pectinesterase (AHRD V1 ***- B9RPW2_RICCO)%3B contains Interpro domain(s) IPR000070 Pectinesterase%2C catalytic
ch02	Solyc02g014310.2	6937097	6941898	4802	PDSE049	Polyadenylate-binding protein (AHRD V1 *--- PABP_DROME)%3B contains Interpro domain(s) IPR012677 Nucleotide-binding%2C alpha-beta plait
ch02	Solyc02g014320.1	6961525	6966442	4918	PDSE049	NAK-type protein kinase (AHRD V1 *-*- Q1W203_TOBAC)
ch02	Solyc02g014330.1	6972066	6972569	504	PDSE049	Helicase-like protein (AHRD V1 ***- Q5NAA4_ORYSJ)%3B contains Interpro domain(s) IPR010285 Protein of unknown function DUF889%2C eukaryote
ch02	Solyc02g014340.1	6976829	6979744	2916	PDSE049	Unknown Protein (AHRD V1)
ch02	Solyc02g014350.2	6990342	7014406	24065	PDSE049	26S protease regulatory subunit 8 homolog (AHRD V1 *--- PRS8_ENCCU)%3B contains Interpro domain(s) IPR003959 ATPase%2C AAA-type%2C core
ch02	Solyc02g014360.2	7029740	7032714	2975	PDSE049	Pentatricopeptide repeat-containing protein (AHRD V1 ***- D7L3A6_ARALY)%3B contains Interpro domain(s) IPR002885 Pentatricopeptide repeat
ch02	Solyc02g014450.1	7820672	7827566	6895	PDSE050	TBC1 domain family member 5 (AHRD V1 *-*- Q6PGX8_DANRE)%3B contains Interpro domain(s) IPR000195 RabGAP/TBC
ch02	Solyc02g014460.2	7828623	7831839	3217	PDSE050	WD repeat-containing protein (AHRD V1 ***- C5JDC9_AJEDS)%3B contains Interpro domain(s) IPR017986 WD40 repeat%2C region
ch02	Solyc02g014470.2	7834955	7836416	1462	PDSE050	Lipase-like protein (AHRD V1 ***- Q8LF19_ARATH)%3B contains Interpro domain(s) IPR002921 Lipase%2C class 3
ch02	Solyc02g014480.1	7839461	7839895	435	PDSE050	Unknown Protein (AHRD V1)
ch02	Solyc02g014490.2	7843793	7850296	6504	PDSE050	Glycerophosphoryl diester phosphodiesterase family protein (AHRD V1 ***- D7MPL3_ARALY)%3B contains Interpro domain(s) IPR017946 PLC-like phosphodiesterase%2C TIM beta/alpha-barrel domain
ch02	Solyc02g014550.1	8358679	8361980	3302	PDSE051	Unknown Protein (AHRD V1)
ch02	Solyc02g014560.2	8385076	8387112	2037	PDSE051	Calcium binding atopy-related autoantigen 1 (AHRD V1 **-* B6SL16_MAIZE)%3B contains Interpro domain(s) IPR011992 EF-Hand type
ch02	Solyc02g014570.1	8742150	8742879	730	PDSE051	Unknown Protein (AHRD V1)
ch02	Solyc02g014580.1	8742922	8743122	201	PDSE051	Unknown Protein (AHRD V1)
ch02	Solyc02g014590.1	8743208	8744626	1419	PDSE051	Unknown Protein (AHRD V1)
ch02	Solyc02g014600.1	8744690	8747747	3058	PDSE051	Unknown Protein (AHRD V1)
ch02	Solyc02g014610.1	8747852	8749334	1483	PDSE051	Unknown Protein (AHRD V1)
ch02	Solyc02g014620.1	8760187	8760605	419	PDSE051	Unknown Protein (AHRD V1)
ch02	Solyc02g014630.1	8760944	8761593	650	PDSE051	Unknown Protein (AHRD V1)
ch02	Solyc02g014640.1	8773458	8773655	198	PDSE051	Unknown Protein (AHRD V1)
ch02	Solyc02g014650.1	8774225	8774434	210	PDSE051	Unknown Protein (AHRD V1)
ch02	Solyc02g014660.1	8774589	8774834	246	PDSE051	Unknown Protein (AHRD V1)
ch02	Solyc02g014670.1	8850226	8854239	4014	PDSE051	Genomic DNA chromosome 3 P1 clone MPN9 (AHRD V1 ***- Q9LT16_ARATH)
ch02	Solyc02g014680.1	8871796	8871981	186	PDSE051	Unknown Protein (AHRD V1)
ch02	Solyc02g014690.1	8879554	8879712	159	PDSE051	Unknown Protein (AHRD V1)
ch02	Solyc02g014700.1	9136491	9136862	372	PDSE051	Unknown Protein (AHRD V1)
ch02	Solyc02g014710.1	9151963	9154990	3028	PDSE051	Mutator-like transposase-like (AHRD V1 *-*- Q9FH11_ARATH)%3B contains Interpro domain(s) IPR018289 MULE transposase%2C conserved domain
ch02	Solyc02g014720.2	9171367	9179385	8019	PDSE051	Hydrolase (AHRD V1 **-- C2GZY6_ENTFA)%3B contains Interpro domain(s) IPR006674 Metal-dependent phosphohydrolase%2C HD region%2C subdomain
ch02	Solyc02g014730.2	9180513	9182410	1898	PDSE051	Cytochrome P450
ch02	Solyc02g014740.1	9225396	9226067	672	PDSE051	Os09g0451700 protein (Fragment) (AHRD V1 *-*- Q0J1B9_ORYSJ)%3B contains Interpro domain(s) IPR007592 Protein of unknown function DUF573
ch02	Solyc02g014750.1	9245909	9246382	474	PDSE051	Storekeeper protein (AHRD V1 *-*- Q94IK2_SOLTU)%3B contains Interpro domain(s) IPR007592 Protein of unknown function DUF573
ch02	Solyc02g014760.1	9361893	9362129	237	PDSE051	Unknown Protein (AHRD V1)
ch02	Solyc02g014830.2	9830918	9835308	4391	PDSE052	Serine carboxypeptidase (AHRD V1 **** A6XH04_ARATH)%3B contains Interpro domain(s) IPR001563 Peptidase S10%2C serine carboxypeptidase
ch02	Solyc02g014840.2	9865876	9866906	1031	PDSE052	Unknown Protein (AHRD V1)
ch02	Solyc02g014850.1	9930287	9930617	331	PDSE052	Unknown Protein (AHRD V1)
ch02	Solyc02g020880.1	10951106	10952860	1755	PDSE054	Unknown Protein (AHRD V1)
ch02	Solyc02g020890.2	10982791	10987429	4639	PDSE054	Transmembrane protein 53 (AHRD V1 *--- B5X6E4_SALSA)%3B contains Interpro domain(s) IPR008547 Protein of unknown function DUF829%2C transmembrane 53
ch02	Solyc02g020900.1	10992519	10992788	270	PDSE054	Unknown Protein (AHRD V1)
ch02	Solyc02g020910.2	11008922	11043707	34786	PDSE054	Myosin-like protein (AHRD V1 ***- Q9LHE9_ARATH)%3B contains Interpro domain(s) IPR001609 Myosin head%2C motor region
ch02	Solyc02g020990.2	11963306	11964764	1459	PDSE055	Unknown Protein (AHRD V1)
ch02	Solyc02g021000.2	11977400	11978995	1596	PDSE055	YGGT family conserved hypothetical integral membrane protein (AHRD V1 *-*- A4CQQ7_SYNPV)%3B contains Interpro domain(s) IPR003425 Protein of unknown function YGGT
ch02	Solyc02g021010.1	11989482	11989851	370	PDSE055	Unknown Protein (AHRD V1)
ch02	Solyc02g021020.2	12012758	12016553	3796	PDSE055	Pentatricopeptide repeat protein (AHRD V1 ***- A7BJL0_RAPSA)%3B contains Interpro domain(s) IPR002885 Pentatricopeptide repeat
ch02	Solyc02g021030.1	12017100	12018268	1169	PDSE055	Unknown Protein (AHRD V1)
ch02	Solyc02g021130.1	12458772	12459239	468	PDSE056	Polyprotein (AHRD V1 ***- A9UD03_9VIRU)
ch02	Solyc02g021140.2	12479343	12481654	2312	PDSE056	Superoxide dismutase (AHRD V1 ***- B9S4J6_RICCO)%3B contains Interpro domain(s) IPR001189 Manganese/iron superoxide dismutase
ch02	Solyc02g021150.1	12485001	12486859	1859	PDSE056	Unknown Protein (AHRD V1)
ch02	Solyc02g021160.1	12501183	12501379	197	PDSE056	Unknown Protein (AHRD V1)
ch02	Solyc02g021240.2	13003495	13017750	14256	PDSE057	Peptide transporter (AHRD V1 **-* A6YJX4_9MAGN)%3B contains Interpro domain(s) IPR000109 TGF-beta receptor%2C type I/II extracellular region
ch02	Solyc02g021250.1	13019356	13020015	660	PDSE057	Unknown Protein (AHRD V1)
ch02	Solyc02g021260.1	13096096	13102938	6843	PDSE057	B3 domain-containing protein LOC_Os12g40080 (AHRD V1 *-*- Y1208_ORYSJ)%3B contains Interpro domain(s) IPR003340 Transcriptional factor B3
ch02	Solyc02g021270.2	13104480	13105722	1243	PDSE057	Unknown Protein (AHRD V1)
ch02	Solyc02g021280.1	13109170	13111449	2280	PDSE057	Pentatricopeptide repeat-containing protein (AHRD V1 ***- D7LLV1_ARALY)%3B contains Interpro domain(s) IPR002885 Pentatricopeptide repeat
ch02	Solyc02g021290.1	13112537	13112692	156	PDSE057	Photosystem Q(B) protein (AHRD V1 ***- Q09WH2_CONCI)%3B contains Interpro domain(s) IPR000484 Photosynthetic reaction centre%2C L/M
ch02	Solyc02g021300.1	13122378	13126122	3745	PDSE057	Ulp1 protease family C-terminal catalytic domain containing protein (AHRD V1 *-*- Q60D46_SOLDE)
ch02	Solyc02g021310.1	13127184	13128495	1312	PDSE057	Mutator-like transposase (AHRD V1 ***- Q9FH43_ARATH)%3B contains Interpro domain(s) IPR006564 Zinc finger%2C PMZ-type
ch02	Solyc02g021320.1	13136715	13136879	165	PDSE057	Unknown Protein (AHRD V1)
ch02	Solyc02g021330.1	13192950	13193411	462	PDSE057	Nuclear transcription factor Y subunit C-1 (AHRD V1 *-*- B6SWV5_MAIZE)%3B contains Interpro domain(s) IPR003958 Transcription factor CBF/NF-Y/archaeal histone
ch02	Solyc02g021340.2	13199689	13206298	6610	PDSE057	Ser/Thr-rich protein T10 in DGCR region (AHRD V1 **-- B6TDB2_MAIZE)%3B contains Interpro domain(s) IPR008551 Protein of unknown function DUF833
ch02	Solyc02g021350.2	13212716	13214125	1410	PDSE057	Testis-specific Y-encoded protein (AHRD V1 *--- Q540R4_HUMAN)%3B contains Interpro domain(s) IPR002164 Nucleosome assembly protein (NAP)
ch02	Solyc02g021360.2	13222648	13241707	19060	PDSE057	WD-40 repeat protein (AHRD V1 *--- B7K750_CYAP7)%3B contains Interpro domain(s) IPR020472 G-protein beta WD-40 repeat%2C region
ch02	Solyc02g021690.2	14269525	14271967	2443	PDSE058	Methyltransferase-like protein 11A (AHRD V1 ***- D3PG00_9MAXI)%3B contains Interpro domain(s) IPR008576 Protein of unknown function DUF858%2C methyltransferase-like
ch02	Solyc02g021700.2	14281494	14294175	12682	PDSE058	Alpha N-terminal protein methyltransferase 1 (AHRD V1 **** NTM1_ARATH)%3B contains Interpro domain(s) IPR008576 Protein of unknown function DUF858%2C methyltransferase-like
ch02	Solyc02g021710.1	14297629	14297841	213	PDSE058	Unknown Protein (AHRD V1)
ch02	Solyc02g021720.1	14302417	14302773	357	PDSE058	Mutator-like transposase (AHRD V1 ***- Q9LRP4_ARATH)%3B contains Interpro domain(s) IPR006564 Zinc finger%2C PMZ-type
ch02	Solyc02g021730.1	14304927	14305448	522	PDSE058	Unknown Protein (AHRD V1)
ch02	Solyc02g021740.1	14306108	14307823	1716	PDSE058	Ulp1 protease family C-terminal catalytic domain containing protein (AHRD V1 ***- Q60D46_SOLDE)%3B contains Interpro domain(s) IPR003653 Peptidase C48%2C SUMO/Sentrin/Ubl1
ch02	Solyc02g021750.1	14314130	14315465	1336	PDSE058	Unknown Protein (AHRD V1)
ch02	Solyc02g021760.2	14319129	14335346	16218	PDSE058	mRNA 3%26apos-end-processing protein yth1 (AHRD V1 *--- B2WC08_PYRTR)%3B contains Interpro domain(s) IPR007275 YT521-B-like protein
ch02	Solyc02g022830.2	14806673	14840767	34095	PDSE059	DNA primase/helicase (AHRD V1 **-- C9KX74_9BACE)%3B contains Interpro domain(s) IPR006154 Toprim domain%2C subgroup
ch02	Solyc02g022840.1	14844652	14844957	306	PDSE059	Polyprotein (AHRD V1 ***- Q9ZS84_SOLLC)
ch02	Solyc02g022850.1	14916195	14917820	1626	PDSE059	FAD-binding domain-containing protein (AHRD V1 **-- D7MFH8_ARALY)%3B contains Interpro domain(s) IPR006094 FAD linked oxidase%2C N-terminal
ch02	Solyc02g022860.1	14975134	14976711	1578	PDSE059	FAD-binding domain-containing protein (AHRD V1 **-- D7MFI0_ARALY)%3B contains Interpro domain(s) IPR006094 FAD linked oxidase%2C N-terminal
ch02	Solyc02g022870.2	14976721	14987190	10470	PDSE059	EMB1611/MEE22 (AHRD V1 *-*- D7LH45_ARALY)
ch02	Solyc02g022880.1	15054086	15054385	300	PDSE059	Unknown Protein (AHRD V1)
ch02	Solyc02g022890.1	15086746	15087946	1201	PDSE059	Fatty acid hydroxylase family protein expressed (AHRD V1 ***- Q9AY73_ORYSJ)%3B contains Interpro domain(s) IPR006694 Fatty acid hydroxylase
ch02	Solyc02g022900.2	15093101	15093565	465	PDSE059	Unknown Protein (AHRD V1)
ch02	Solyc02g022910.2	15104222	15107083	2862	PDSE059	Fatty acid hydroxylase family protein expressed (AHRD V1 **** Q9AY73_ORYSJ)%3B contains Interpro domain(s) IPR006694 Fatty acid hydroxylase
ch02	Solyc02g022920.1	15128281	15129522	1242	PDSE059	Ethylene-responsive nuclear protein (AHRD V1 ***- Q38MV1_SOLLC)
ch02	Solyc02g022930.2	15135802	15149888	14087	PDSE059	3-hydroxyisobutyrate dehydrogenase-like protein (AHRD V1 ***- Q1ECP8_ARATH)%3B contains Interpro domain(s) IPR011548 3-hydroxyisobutyrate dehydrogenase
ch02	Solyc02g024000.2	15419890	15424604	4715	PDSE060	WPP domain-associated protein (Fragment) (AHRD V1 ***- WAP_SOLLC)
ch02	Solyc02g024010.1	15496664	15497113	450	PDSE060	Unknown Protein (AHRD V1)
ch02	Solyc02g024020.2	15499054	15510025	10972	PDSE060	Arf-GAP with GTPase%2C ANK repeat and PH domain-containing protein 3 (AHRD V1 *--* AGAP3_MOUSE)%3B contains Interpro domain(s) IPR001164 Arf GTPase activating protein
ch02	Solyc02g024040.1	15534107	15534292	186	PDSE060	HAT family dimerization domain protein (AHRD V1 ***- D0UZH7_ORYSJ)
ch02	Solyc02g024050.2	15568322	15574101	5780	PDSE060	Ferredoxin--NADP reductase (AHRD V1 ***- B9SB31_RICCO)%3B contains Interpro domain(s) IPR012146 Ferredoxin--NADP reductase
ch02	Solyc02g024060.1	15608648	15608919	272	PDSE060	Unknown Protein (AHRD V1)
ch02	Solyc02g024070.2	15627267	15633567	6301	PDSE060	Class III homeodomain-leucine zipper (AHRD V1 ***- Q1WD30_GINBI)%3B contains Interpro domain(s) IPR013978 MEKHLA
ch02	Solyc02g025080.1	15651670	15652343	674	PDSE060	Unknown Protein (AHRD V1)
ch02	Solyc02g026080.1	15671077	15673270	2194	PDSE060	B3 domain-containing protein At5g57720 (AHRD V1 ***- Y5772_ARATH)%3B contains Interpro domain(s) IPR003340 Transcriptional factor B3
ch02	Solyc02g027080.1	15697192	15700519	3328	PDSE060	Cc-nbs-lrr%2C resistance protein
ch02	Solyc02g050310.1	25511866	25512249	384	PDSE062	Transposase family protein (AHRD V1 ***- Q60ED4_ORYSJ)
ch02	Solyc02g055330.1	26094208	26094483	276	PDSE063	Transposon Ty1-H Gag-Pol polyprotein (AHRD V1 ***- YH11B_YEAST)%3B contains Interpro domain(s) IPR001584 Integrase%2C catalytic core
ch02	Solyc02g055340.1	26181428	26184012	2585	PDSE063	Mutator-like transposase (AHRD V1 *-*- Q9FH43_ARATH)%3B contains Interpro domain(s) IPR006564 Zinc finger%2C PMZ-type
ch02	Solyc02g055350.1	26185065	26187961	2897	PDSE063	Ulp1 protease family C-terminal catalytic domain containing protein (AHRD V1 *-*- Q60D46_SOLDE)
ch02	Solyc02g055360.1	26188096	26190030	1935	PDSE063	Ulp1 protease family C-terminal catalytic domain containing protein (AHRD V1 ***- Q60D46_SOLDE)
ch02	Solyc02g055370.2	26262372	26263045	674	PDSE063	Transcriptional factor B3 family protein (AHRD V1 ***- D7LIC1_ARALY)%3B contains Interpro domain(s) IPR003340 Transcriptional factor B3
ch02	Solyc02g055400.1	26695502	26695957	456	PDSE064	Unknown Protein (AHRD V1)
ch02	Solyc02g055420.1	26721332	26721487	156	PDSE064	Unknown Protein (AHRD V1)
ch02	Solyc02g062000.2	28157260	28164320	7061	PDSE065	RUN and FYVE domain-containing protein 1 (AHRD V1 *--- B0WS48_CULQU)%3B contains Interpro domain(s) IPR000306 Zinc finger%2C FYVE-type
ch02	Solyc02g062010.1	28168638	28168808	171	PDSE065	Unknown Protein (AHRD V1)
ch02	Solyc02g062020.2	28182920	28187850	4931	PDSE065	Ras-like GTP-binding protein RHO (AHRD V1 **-- RHO_APLCA)%3B contains Interpro domain(s) IPR003578 Ras small GTPase%2C Rho type
ch02	Solyc02g062030.1	28192771	28194362	1592	PDSE065	Cytochrome P450
ch02	Solyc02g062040.2	28194736	28197111	2376	PDSE065	RING finger-like (AHRD V1 *-*- Q5Z6V1_ORYSJ)%3B contains Interpro domain(s) IPR018957 Zinc finger%2C C3HC4 RING-type
ch02	Solyc02g062050.1	28218028	28219060	1033	PDSE065	ERD7 protein (Fragment) (AHRD V1 *-*- Q94II1_ARATH)%3B contains Interpro domain(s) IPR009686 Senescence-associated
ch02	Solyc02g062060.1	28223809	28224429	621	PDSE065	NAC transcription factor (AHRD V1 ***- B3VK74_TOBAC)%3B contains Interpro domain(s) IPR003441 No apical meristem (NAM) protein
ch02	Solyc02g062070.1	28231047	28232074	1028	PDSE065	Unknown Protein (AHRD V1)%3B contains Interpro domain(s) IPR003441 No apical meristem (NAM) protein
ch02	Solyc02g062080.1	28235774	28236555	782	PDSE065	Unknown Protein (AHRD V1)
ch02	Solyc02g062090.1	28249515	28250305	791	PDSE065	Unknown Protein (AHRD V1)
ch02	Solyc02g062100.2	28250883	28256695	5813	PDSE065	Senescence-associated protein 12 (AHRD V1 *--- O81657_HEMSP)%3B contains Interpro domain(s) IPR009686 Senescence-associated
ch02	Solyc02g062110.2	28258526	28271917	13392	PDSE065	UPF0550 protein C7orf28 homolog (AHRD V1 *-*- CG028_BOVIN)%3B contains Interpro domain(s) IPR019158 Protein of unknown function DUF2049
ch02	Solyc02g062120.2	28272842	28280333	7492	PDSE065	Cation cation antiporter (AHRD V1 *-** B6T2U8_MAIZE)%3B contains Interpro domain(s) IPR019150 Vesicle transport protein%2C Use1
ch02	Solyc02g062130.2	28283170	28286369	3200	PDSE065	Ferredoxin--NADP reductase (AHRD V1 ***- D7MN04_ARALY)%3B contains Interpro domain(s) IPR012146 Ferredoxin--NADP reductase
ch02	Solyc02g062140.2	28287621	28290137	2517	PDSE065	Armadillo/beta-catenin repeat family protein (AHRD V1 ***- D7MDH4_ARALY)%3B contains Interpro domain(s) IPR011989 Armadillo-like helical
ch02	Solyc02g062150.1	28293893	28296506	2614	PDSE065	Pectinesterase (AHRD V1 **** B7SIX2_9CONI)%3B contains Interpro domain(s) IPR000070 Pectinesterase%2C catalytic
ch02	Solyc02g063020.1	29620807	29622938	2132	PDSE066	Major facilitator superfamily MFS_1 (AHRD V1 ***- A4FJQ9_SACEN)%3B contains Interpro domain(s) IPR016196 Major facilitator superfamily%2C general substrate transporter
ch02	Solyc02g063030.2	29625469	29629342	3874	PDSE066	LuxR family transcriptional regulator (Fragment) (AHRD V1 *-*- D9ZBL3_9CARY)
ch02	Solyc02g063040.2	29649197	29653417	4221	PDSE066	Unknown Protein (AHRD V1)
ch02	Solyc02g063050.2	29660810	29673796	12987	PDSE066	Os05g0100900 protein (Fragment) (AHRD V1 *-*- Q0DLI2_ORYSJ)
ch02	Solyc02g063060.2	29676109	29681253	5145	PDSE066	Cell division cycle associated 7 (AHRD V1 *-*- Q28DP7_XENTR)%3B contains Interpro domain(s) IPR018866 Cell division cycle-associated protein
ch02	Solyc02g063070.2	29692418	29699297	6880	PDSE066	14-3-3 protein beta/alpha-1 (AHRD V1 **-- 143B1_DANRE)%3B contains Interpro domain(s) IPR000308 14-3-3 protein
ch02	Solyc02g063080.1	29714126	29714332	207	PDSE066	NAD(P)H-quinone oxidoreductase subunit K (AHRD V1 ***- D4TSF2_9NOST)%3B contains Interpro domain(s) IPR006138 NADH
ch02	Solyc02g063090.2	29734340	29741232	6893	PDSE066	T-complex protein 1 subunit zeta (AHRD V1 ***- B6T8Q5_MAIZE)%3B contains Interpro domain(s) IPR012722 T-complex protein 1%2C zeta subunit
ch02	Solyc02g063100.1	29743524	29743841	318	PDSE066	Unknown Protein (AHRD V1)
ch02	Solyc02g063110.1	29744145	29744417	273	PDSE066	Unknown Protein (AHRD V1)
ch02	Solyc02g063120.1	29745252	29747099	1848	PDSE066	Unknown Protein (AHRD V1)
ch02	Solyc02g063130.2	29750711	29757113	6403	PDSE066	UV excision repair protein RAD23 (AHRD V1 ***- B6JX15_SCHJY)%3B contains Interpro domain(s) IPR004806 UV excision repair protein Rad23
ch02	Solyc02g063140.2	29790679	29793098	2420	PDSE066	Fatty acid elongase 3-ketoacyl-CoA synthase (AHRD V1 **** Q6DUV5_BRANA)%3B contains Interpro domain(s) IPR012392 Very-long-chain 3-ketoacyl-CoA synthase
ch02	Solyc02g063150.2	29802717	29803963	1247	PDSE066	Ribulose bisphosphate carboxylase small chain (AHRD V1 ***- Q84QE5_TOBAC)%3B contains Interpro domain(s) IPR000894 Ribulose bisphosphate carboxylase%2C small chain
ch02	Solyc02g063160.2	29811816	29817553	5738	PDSE066	Lipase-like protein (AHRD V1 **-- Q9LF16_ARATH)%3B contains Interpro domain(s) IPR000073 Alpha/beta hydrolase fold-1
ch02	Solyc02g063170.2	29819149	29821714	2566	PDSE066	Homology to unknown gene (Fragment) (AHRD V1 *-*- Q01BV2_OSTTA)
ch02	Solyc02g063180.2	29821427	29822182	756	PDSE066	UDP-N-acetylenolpyruvoylglucosamine reductase (AHRD V1 ***- D1R942_9CHLA)%3B contains Interpro domain(s) IPR011601 UDP-N-acetylenolpyruvoylglucosamine reductase%2C C-terminal
ch02	Solyc02g063190.2	29822235	29823190	956	PDSE066	UDP-N-acetylenolpyruvoylglucosamine reductase (AHRD V1 *-*- D1R942_9CHLA)%3B contains Interpro domain(s) IPR006094 FAD linked oxidase%2C N-terminal
ch02	Solyc02g063200.1	29824012	29830209	6198	PDSE066	Lipase-like protein (AHRD V1 **-- Q9LF16_ARATH)%3B contains Interpro domain(s) IPR000073 Alpha/beta hydrolase fold-1
ch02	Solyc02g063210.1	29844094	29846209	2116	PDSE066	LRR receptor-like serine/threonine-protein kinase%2C RLP
ch02	Solyc02g063220.2	29847338	29852456	5119	PDSE066	Mannose-6-phosphate isomerase 2
ch02	Solyc02g063230.1	29870430	29871206	777	PDSE066	At1g67050 (Fragment) (AHRD V1 ***- B0FU30_ARATH)
ch02	Solyc02g063240.2	29878782	29881548	2767	PDSE066	Sterol C-5 desaturase (AHRD V1 **** D7FW86_ECTSI)%3B contains Interpro domain(s) IPR006694 Fatty acid hydroxylase
ch02	Solyc02g063250.2	29882837	29885330	2494	PDSE066	Peptide methionine sulfoxide reductase msrA (AHRD V1 *-** D7E9W5_METEZ)%3B contains Interpro domain(s) IPR002569 Methionine sulphoxide reductase A
ch02	Solyc02g063260.2	29900789	29904504	3716	PDSE066	Multidrug resistance protein mdtK (AHRD V1 ***- MDTK_ERWCT)%3B contains Interpro domain(s) IPR015521 MATE family transporter related protein
ch02	Solyc02g063270.2	29907935	29911147	3213	PDSE066	Multidrug and toxin extrusion protein 1 (AHRD V1 **-- S47A1_MOUSE)%3B contains Interpro domain(s) IPR015521 MATE family transporter related protein
ch02	Solyc02g063280.2	29931694	29934377	2684	PDSE066	Unknown Protein (AHRD V1)
ch02	Solyc02g063290.2	29935073	29938091	3019	PDSE066	Histone chaperone asf1 (AHRD V1 **** B0XH11_CULQU)%3B contains Interpro domain(s) IPR006818 Histone chaperone%2C ASF1-like
ch02	Solyc02g063300.2	29942317	29945540	3224	PDSE066	Unknown Protein (AHRD V1)
ch02	Solyc02g063310.2	29948215	29948939	725	PDSE066	Aquaporin (AHRD V1 ***- B3GK86_ARATH)%3B contains Interpro domain(s) IPR000425 Major intrinsic protein
ch02	Solyc02g063320.2	29949370	29953402	4033	PDSE066	Armadillo/beta-catenin repeat family protein (AHRD V1 **-- D7L0H5_ARALY)%3B contains Interpro domain(s) IPR011989 Armadillo-like helical
ch02	Solyc02g063330.2	29975679	29978433	2755	PDSE066	Serine/threonine protein kinase-like (AHRD V1 *-** Q9FGC3_ARATH)%3B contains Interpro domain(s) IPR002290 Serine/threonine protein kinase
ch02	Solyc02g063340.1	29979134	29979394	261	PDSE066	Calmodulin 4 (AHRD V1 **-- Q6WEH7_MOUSE)%3B contains Interpro domain(s) IPR011992 EF-Hand type
ch02	Solyc02g063350.1	29992547	29992984	438	PDSE066	Calmodulin (AHRD V1 ***- A8IDP6_CHLRE)%3B contains Interpro domain(s) IPR011992 EF-Hand type
ch02	Solyc02g063360.2	30004241	30007916	3676	PDSE066	C2 domain-containing protein (AHRD V1 **-- D7MIH2_ARALY)%3B contains Interpro domain(s) IPR018029 C2 membrane targeting protein
ch02	Solyc02g063370.2	30013289	30014670	1382	PDSE066	C2 domain-containing protein (AHRD V1 **-- D7KD31_ARALY)%3B contains Interpro domain(s) IPR018029 C2 membrane targeting protein
ch02	Solyc02g063380.1	30047158	30047472	315	PDSE066	Unknown Protein (AHRD V1)
ch02	Solyc02g064750.2	30427051	30432713	5663	PDSE067	Prolyl 4-hydroxylase alpha subunit-like protein (AHRD V1 ***- Q9LSI6_ARATH)%3B contains Interpro domain(s) IPR006620 Prolyl 4-hydroxylase%2C alpha subunit
ch02	Solyc02g064760.1	30436228	30438235	2008	PDSE067	Hydrolase alpha/beta fold family protein expressed (AHRD V1 **** Q10J20_ORYSJ)%3B contains Interpro domain(s) IPR000073 Alpha/beta hydrolase fold-1
ch02	Solyc02g064770.2	30458518	30463014	4497	PDSE067	Hydrolase alpha/beta fold family protein expressed (AHRD V1 **-* Q10J20_ORYSJ)%3B contains Interpro domain(s) IPR000073 Alpha/beta hydrolase fold-1
ch02	Solyc02g064780.1	30473063	30473230	168	PDSE067	Unknown Protein (AHRD V1)
ch02	Solyc02g064790.1	30477727	30477936	210	PDSE067	COBRA-like protein 4 (AHRD V1 ***- B6SST3_MAIZE)
ch02	Solyc02g064800.2	30527138	30531699	4562	PDSE067	Histone-binding protein RBBP7 (AHRD V1 *--* RBBP7_BOVIN)%3B contains Interpro domain(s) IPR017986 WD40 repeat%2C region
ch02	Solyc02g064810.1	30532091	30532483	393	PDSE067	Indole-3-acetic acid-amido synthetase GH3.8 (AHRD V1 **-- B6U4E2_MAIZE)%3B contains Interpro domain(s) IPR004993 GH3 auxin-responsive promoter
ch02	Solyc02g064830.2	30534954	30537313	2360	PDSE067	Indole-3-acetic acid-amido synthetase GH3.8 (AHRD V1 **** B6U4E2_MAIZE)%3B contains Interpro domain(s) IPR004993 GH3 auxin-responsive promoter
ch02	Solyc02g064840.1	30545052	30545240	189	PDSE067	Unknown Protein (AHRD V1)
ch02	Solyc02g064850.1	30550862	30552506	1645	PDSE067	Cytochrome P450
ch02	Solyc02g064860.1	30564584	30566297	1714	PDSE067	Cyclin D-like protein (AHRD V1 ***- Q5U8T4_TOBAC)%3B contains Interpro domain(s) IPR015451 Cyclin D
ch02	Solyc02g065060.2	30807914	30810710	2797	PDSE068	Short-chain dehydrogenase/reductase family protein (AHRD V1 **** D7LTG0_ARALY)%3B contains Interpro domain(s) IPR002347 Glucose/ribitol dehydrogenase
ch02	Solyc02g065070.2	30813117	30818204	5088	PDSE068	Calcium-dependent protein kinase-like (AHRD V1 **** Q9LET1_ARATH)%3B contains Interpro domain(s) IPR002290 Serine/threonine protein kinase
ch02	Solyc02g065080.2	30825650	30835753	10104	PDSE068	2%2C3-bisphosphoglycerate-dependent phosphoglycerate mutase (AHRD V1 *-*- GPMA_METS4)%3B contains Interpro domain(s) IPR013078 Phosphoglycerate mutase
ch02	Solyc02g065090.2	30837758	30840010	2253	PDSE068	Patatin-like protein 3 (AHRD V1 ***- Q9FZ08_TOBAC)%3B contains Interpro domain(s) IPR002641 Patatin
ch02	Solyc02g065100.1	30844812	30846707	1896	PDSE068	Patatin-like protein 3 (AHRD V1 ***- Q9FZ08_TOBAC)%3B contains Interpro domain(s) IPR002641 Patatin
ch02	Solyc02g065110.2	30847497	30852710	5214	PDSE068	Protein serine/threonine kinase (AHRD V1 *-*- D3BP85_POLPA)%3B contains Interpro domain(s) IPR002290 Serine/threonine protein kinase
ch02	Solyc02g065120.1	30859113	30862054	2942	PDSE068	Mutator-like transposase (AHRD V1 ***- Q9AYG3_ORYSJ)%3B contains Interpro domain(s) IPR018289 MULE transposase%2C conserved domain
ch02	Solyc02g065130.1	30865361	30866856	1496	PDSE068	Serine/threonine-protein phosphatase 7 long form homolog (AHRD V1 **-- PPP7L_ARATH)%3B contains Interpro domain(s) IPR019557 Aminotransferase-like%2C plant mobile domain
ch02	Solyc02g065140.1	30872261	30872413	153	PDSE068	Unknown Protein (AHRD V1)
ch02	Solyc02g065150.1	30880294	30881380	1087	PDSE068	LOB domain family protein (AHRD V1 ***- D7LG10_ARALY)%3B contains Interpro domain(s) IPR004883 Lateral organ boundaries%2C LOB
ch02	Solyc02g065160.1	30895309	30901017	5709	PDSE068	SWIB/MDM2 domain containing protein (AHRD V1 *-*- B6SRJ0_MAIZE)%3B contains Interpro domain(s) IPR019835 SWIB domain
ch02	Solyc02g065170.2	30910851	30914781	3931	PDSE068	Laccase-22 (AHRD V1 **-- LAC22_ORYSJ)%3B contains Interpro domain(s) IPR001117 Multicopper oxidase%2C type 1
ch02	Solyc02g065180.2	30918048	30924916	6869	PDSE068	Genomic DNA chromosome 5 P1 clone MUD21 (AHRD V1 **-- Q9FKY8_ARATH)%3B contains Interpro domain(s) IPR012445 Protein of unknown function DUF1649
ch02	Solyc02g065190.2	30929772	30932222	2451	PDSE068	Cytochrome P450
ch02	Solyc02g065210.2	30961973	30963613	1641	PDSE068	Cytochrome P450
ch02	Solyc02g065220.2	30965998	30968282	2285	PDSE068	Cytochrome P450
ch02	Solyc02g065230.2	30980986	30982721	1736	PDSE068	Cytochrome P450
ch02	Solyc02g065240.2	30994199	30996053	1855	PDSE068	Hydrolase alpha/beta fold family protein (AHRD V1 **-- D7LG04_ARALY)%3B contains Interpro domain(s) IPR000073 Alpha/beta hydrolase fold-1
ch02	Solyc02g065250.1	30999860	31000846	987	PDSE068	Alpha-hydroxynitrile lyase (AHRD V1 **-- O49897_MANES)%3B contains Interpro domain(s) IPR000073 Alpha/beta hydrolase fold-1
ch02	Solyc02g065260.2	31013091	31014973	1883	PDSE068	Alpha-hydroxynitrile lyase (AHRD V1 **-- O49897_MANES)%3B contains Interpro domain(s) IPR000073 Alpha/beta hydrolase fold-1
ch02	Solyc02g065270.1	31019676	31019825	150	PDSE068	Esterase PIR7B (AHRD V1 ***- PIR7B_ORYSJ)
ch02	Solyc02g065280.2	31020920	31026815	5896	PDSE068	Methyl jasmonate esterase (AHRD V1 **-* Q56SE1_SOLTU)%3B contains Interpro domain(s) IPR000073 Alpha/beta hydrolase fold-1
ch02	Solyc02g065290.1	31027457	31028068	612	PDSE068	Dof zinc finger protein 6 (AHRD V1 *-*- A5HWF5_HORVD)%3B contains Interpro domain(s) IPR003851 Zinc finger%2C Dof-type
ch02	Solyc02g065300.1	31069232	31072471	3240	PDSE068	Leucyl-tRNA synthetase (AHRD V1 **** Q5PPJ6_RAT)%3B contains Interpro domain(s) IPR004493 Leucyl-tRNA synthetase%2C class Ia%2C archaeal/eukaryotic cytosolic
ch02	Solyc02g065310.1	31073379	31074625	1247	PDSE068	B3 domain-containing transcription factor VRN1 (AHRD V1 **** VRN1_ARATH)%3B contains Interpro domain(s) IPR003340 Transcriptional factor B3
ch02	Solyc02g065320.1	31075450	31075720	271	PDSE068	Unknown Protein (AHRD V1)
ch02	Solyc02g065330.1	31076260	31076958	699	PDSE068	Unknown Protein (AHRD V1)
ch02	Solyc02g065340.1	31083439	31084553	1115	PDSE068	B3 domain-containing protein REM14 (AHRD V1 ***- REM14_ARATH)%3B contains Interpro domain(s) IPR003340 Transcriptional factor B3
ch02	Solyc02g065350.2	31128527	31130662	2136	PDSE068	B3 domain-containing transcription factor VRN1 (AHRD V1 *-** VRN1_ARATH)%3B contains Interpro domain(s) IPR003340 Transcriptional factor B3
ch02	Solyc02g068280.2	32840326	32844503	4178	PDSE069	Subtilisin-like serine protease (AHRD V1 **-* C3VDI0_CARPA)%3B contains Interpro domain(s) IPR015500 Peptidase S8%2C subtilisin-related
ch02	Solyc02g068290.1	32844801	32845202	402	PDSE069	Unknown Protein (AHRD V1)
ch02	Solyc02g068300.2	32860048	32864698	4651	PDSE069	Receptor-like kinase (AHRD V1 ***- A7VM32_MARPO)%3B contains Interpro domain(s) IPR002290 Serine/threonine protein kinase
ch02	Solyc02g068310.2	32864661	32867257	2597	PDSE069	2-oxoglutarate-dependent dioxygenase (AHRD V1 **-* B9GJL0_POPTR)%3B contains Interpro domain(s) IPR005123 Oxoglutarate and iron-dependent oxygenase
ch02	Solyc02g068320.2	32870930	32873310	2381	PDSE069	2-oxoglutarate-dependent dioxygenase (AHRD V1 **-- B9GJL0_POPTR)%3B contains Interpro domain(s) IPR005123 Oxoglutarate and iron-dependent oxygenase
ch02	Solyc02g068330.1	32875651	32876753	1103	PDSE069	1-aminocyclopropane-1-carboxylate oxidase 3 (AHRD V1 **-* ACCO3_CUCME)%3B contains Interpro domain(s) IPR005123 Oxoglutarate and iron-dependent oxygenase
ch02	Solyc02g068340.2	32877427	32887048	9622	PDSE069	Kinesin-like calmodulin binding protein (AHRD V1 **** Q7Y1U0_GOSHI)%3B contains Interpro domain(s) IPR001752 Kinesin%2C motor region
ch02	Solyc02g068350.1	32896287	32897225	939	PDSE069	Uroporphyrinogen-III synthase (AHRD V1 ***- Q3M8K2_ANAVT)%3B contains Interpro domain(s) IPR003754 Tetrapyrrole biosynthesis%2C uroporphyrinogen III synthase
ch02	Solyc02g068360.2	32897572	32901128	3557	PDSE069	Tafazzin (AHRD V1 ***- C1BN32_9MAXI)%3B contains Interpro domain(s) IPR000872 Tafazzin
ch02	Solyc02g068370.2	32902478	32907263	4786	PDSE069	Receptor-like kinase (AHRD V1 *-*- A7VM65_9VIRI)%3B contains Interpro domain(s) IPR002290 Serine/threonine protein kinase
ch02	Solyc02g068380.2	32909088	32915018	5931	PDSE069	N-carbamoyl-L-amino-acid amidohydrolase (AHRD V1 **-- Q1LHR1_RALME)%3B contains Interpro domain(s) IPR010158 Amidase%2C hydantoinase/carbamoylase
ch02	Solyc02g068390.2	32919197	32922504	3308	PDSE069	Mitochondrial inner membrane protease subunit 1 (AHRD V1 **-- B6T7U7_MAIZE)%3B contains Interpro domain(s) IPR000223 Peptidase S26A%2C signal peptidase I
ch02	Solyc02g068400.2	32931014	32932944	1931	PDSE069	AT4G20050-like protein (Fragment) (AHRD V1 *-*- D6PQZ2_9BRAS)%3B contains Interpro domain(s) IPR011050 Pectin lyase fold/virulence factor
ch02	Solyc02g068410.1	32938286	32942722	4437	PDSE069	AT4G20050-like protein (Fragment) (AHRD V1 *-*- D6PQZ2_9BRAS)%3B contains Interpro domain(s) IPR011050 Pectin lyase fold/virulence factor
ch02	Solyc02g068420.2	32948141	32958285	10145	PDSE069	Glioma tumor suppressor candidate region gene 2 (AHRD V1 **-- Q6QLN3_RAT)%3B contains Interpro domain(s) IPR011211 Tumor suppressor protein Gltscr2
ch02	Solyc02g068430.2	32957930	32965109	7180	PDSE069	Choline-phosphate cytidylyltransferase B (AHRD V1 **** B4F7T8_MAIZE)%3B contains Interpro domain(s) IPR004820 Cytidylyltransferase
ch02	Solyc02g068440.2	32968903	32972526	3624	PDSE069	RNA binding protein (AHRD V1 *-** B6U487_MAIZE)%3B contains Interpro domain(s) IPR012677 Nucleotide-binding%2C alpha-beta plait
ch02	Solyc02g068450.2	32973653	32978760	5108	PDSE069	Vacuolar ATPase F subunit (AHRD V1 **** B8Y6I1_HEVBR)%3B contains Interpro domain(s) IPR005772 ATPase%2C V1 complex%2C subunit F%2C eukaryotic
ch02	Solyc02g068460.1	32979704	32980282	579	PDSE069	Unknown Protein (AHRD V1)%3B contains Interpro domain(s) IPR008889 VQ
ch02	Solyc02g068470.1	32990372	32990839	468	PDSE069	Unknown Protein (AHRD V1)
ch02	Solyc02g068480.2	32994749	33000085	5337	PDSE069	Ubiquitin carboxyl-terminal hydrolase family protein (AHRD V1 ***- D7ME50_ARALY)%3B contains Interpro domain(s) IPR001394 Peptidase C19%2C ubiquitin carboxyl-terminal hydrolase 2
ch02	Solyc02g068490.2	33002915	33011246	8332	PDSE069	Copper transporting ATPase 2 (AHRD V1 **** D4N237_SPAAU)%3B contains Interpro domain(s) IPR006403 ATPase%2C P type%2C cation/copper-transporter
ch02	Solyc02g068500.2	33023030	33030517	7488	PDSE069	Thioredoxin o (AHRD V1 *-*- B9MUN0_POPTR)%3B contains Interpro domain(s) IPR015467 Thioredoxin%2C core
ch02	Solyc02g068510.1	33042372	33045458	3087	PDSE069	Zinc-binding protein (AHRD V1 **-- Q948W7_PEA)%3B contains Interpro domain(s) IPR006734 Protein of unknown function DUF597
ch02	Solyc02g068520.1	33050407	33050568	162	PDSE069	Unknown Protein (AHRD V1)
ch02	Solyc02g068530.2	33060678	33069001	8324	PDSE069	UDP-N-acetylglucosamine pyrophosphorylase (AHRD V1 **** B6T8T3_MAIZE)%3B contains Interpro domain(s) IPR002618 UTP--glucose-1-phosphate uridylyltransferase
ch02	Solyc02g071590.1	35565304	35582603	17300	PDSE070	Alpha alpha-trehalose-phosphate synthase (AHRD V1 **** D0NRZ0_PHYIN)%3B contains Interpro domain(s) IPR012766 Alpha%2Calpha-trehalose-phosphate synthase
ch02	Solyc02g071600.2	35583966	35586668	2703	PDSE070	Unknown Protein (AHRD V1)
ch02	Solyc02g071610.2	35588862	35591358	2497	PDSE070	GDSL esterase/lipase At5g45670 (AHRD V1 ***- GDL82_ARATH)%3B contains Interpro domain(s) IPR001087 Lipase%2C GDSL
ch02	Solyc02g071620.2	35594738	35596912	2175	PDSE070	GDSL esterase/lipase At1g29670 (AHRD V1 ***- GDL15_ARATH)%3B contains Interpro domain(s) IPR001087 Lipase%2C GDSL
ch02	Solyc02g071630.1	35598148	35599696	1549	PDSE070	Unknown Protein (AHRD V1)
ch02	Solyc02g071640.1	35601436	35602243	808	PDSE070	GDSL esterase/lipase At1g29670 (AHRD V1 ***- GDL15_ARATH)%3B contains Interpro domain(s) IPR001087 Lipase%2C GDSL
ch02	Solyc02g071650.1	35606091	35606267	177	PDSE070	Unknown Protein (AHRD V1)
ch02	Solyc02g071660.2	35608542	35610107	1566	PDSE070	Unknown Protein (AHRD V1)
ch02	Solyc02g071670.2	35618889	35620478	1590	PDSE070	Unknown Protein (AHRD V1)
ch02	Solyc02g071680.1	35624296	35627502	3207	PDSE070	GDSL esterase/lipase At1g29670 (AHRD V1 *-*- GDL15_ARATH)
ch02	Solyc02g071690.1	35634647	35636492	1846	PDSE070	GDSL esterase/lipase At1g29670 (AHRD V1 ***- GDL15_ARATH)%3B contains Interpro domain(s) IPR001087 Lipase%2C GDSL
ch02	Solyc02g071700.2	35644262	35647481	3220	PDSE070	GDSL esterase/lipase At1g29670 (AHRD V1 ***- GDL15_ARATH)%3B contains Interpro domain(s) IPR001087 Lipase%2C GDSL
ch02	Solyc02g071710.2	35660897	35664118	3222	PDSE070	GDSL esterase/lipase At1g29670 (AHRD V1 ***- GDL15_ARATH)%3B contains Interpro domain(s) IPR001087 Lipase%2C GDSL
ch02	Solyc02g071720.2	35668452	35671100	2649	PDSE070	GDSL esterase/lipase At1g29670 (AHRD V1 ***- GDL15_ARATH)%3B contains Interpro domain(s) IPR001087 Lipase%2C GDSL
ch02	Solyc02g071730.2	35671866	35677320	5455	PDSE070	MADS-box transcription factor AGAMOUS (AHRD V1 **-* Q8GTY3_HELAN)%3B contains Interpro domain(s) IPR002100 Transcription factor%2C MADS-box IPR002487 Transcription factor%2C K-box
ch02	Solyc02g071740.2	35686760	35693727	6968	PDSE070	Protein-tyrosine kinase 6 (AHRD V1 **** PTK6_MOUSE)%3B contains Interpro domain(s) IPR016253 Integrin-linked protein kinase
ch02	Solyc02g071750.2	35697767	35702148	4382	PDSE070	Cyclic phosphodiesterase (AHRD V1 ***- D7M9D2_ARALY)%3B contains Interpro domain(s) IPR012386 2 %2C 3 cyclic phosphodiesterase%2C plant
ch02	Solyc02g071760.2	35702421	35703670	1250	PDSE070	DUF1264 domain protein (AHRD V1 **-- A1CBM4_ASPCL)%3B contains Interpro domain(s) IPR010686 Protein of unknown function DUF1264
ch02	Solyc02g071770.2	35704337	35706110	1774	PDSE070	DUF1264 domain protein (AHRD V1 **-- A1CBM4_ASPCL)%3B contains Interpro domain(s) IPR010686 Protein of unknown function DUF1264
ch02	Solyc02g071780.2	35706526	35712769	6244	PDSE070	Necrotic spotted lesions 1 (Fragment) (AHRD V1 *-*- B6ZA38_HELPE)%3B contains Interpro domain(s) IPR001862 Membrane attack complex component/perforin/complement C9
ch02	Solyc02g071790.1	35721594	35723176	1583	PDSE070	Receptor-like serine/threonine kinase (AHRD V1 --*- C6FF81_SOYBN)%3B contains Interpro domain(s) IPR001611 Leucine-rich repeat
ch02	Solyc02g071800.2	35727779	35734877	7099	PDSE070	Receptor like kinase%2C RLK
ch02	Solyc02g071810.2	35737283	35746207	8925	PDSE070	Receptor like kinase%2C RLK
ch02	Solyc02g071820.2	35747122	35756024	8903	PDSE070	Receptor like kinase%2C RLK
ch02	Solyc02g071830.1	35775651	35780544	4894	PDSE070	AT5g06970/MOJ9_14 (AHRD V1 ***- Q8RX56_ARATH)%3B contains Interpro domain(s) IPR008528 Protein of unknown function DUF810
ch02	Solyc02g078990.2	38173616	38185542	11927	PDSE071	Mercaptopyruvate sulfurtransferase-like protein (AHRD V1 **** C0LIR4_SOLLC)%3B contains Interpro domain(s) IPR001763 Rhodanese-like
ch02	Solyc02g079000.2	38187088	38202855	15768	PDSE071	Cell division protease ftsH homolog 4 (AHRD V1 *-*- FTSH4_SYNY3)%3B contains Interpro domain(s) IPR003959 ATPase%2C AAA-type%2C core
ch02	Solyc02g079010.2	38213825	38215181	1357	PDSE071	Cotton fiber expressed protein 1 (AHRD V1 ***- O81373_GOSHI)%3B contains Interpro domain(s) IPR008480 Protein of unknown function DUF761%2C plant
ch02	Solyc02g079020.2	38216434	38227691	11258	PDSE071	AP2 domain-containing transcription factor (AHRD V1 *--* B9HWL7_POPTR)%3B contains Interpro domain(s) IPR003340 Transcriptional factor B3
ch02	Solyc02g079030.2	38231100	38238119	7020	PDSE071	Sphingosine kinase 1 (AHRD V1 **** Q28EJ9_XENTR)%3B contains Interpro domain(s) IPR001206 Diacylglycerol kinase%2C catalytic region
ch02	Solyc02g079040.2	38241517	38248511	6995	PDSE071	Calmodulin-binding protein (Fragment) (AHRD V1 *-** Q9M451_CICAR)%3B contains Interpro domain(s) IPR012416 Calmodulin binding protein-like
ch02	Solyc02g079050.2	38248802	38262570	13769	PDSE071	Anaphase promoting complex subunit 4 (AHRD V1 ***- Q3Y4F2_ARATH)%3B contains Interpro domain(s) IPR017986 WD40 repeat%2C region
ch02	Solyc02g079060.2	38263644	38270218	6575	PDSE071	Eukaryotic translation initiation factor 3 subunit J (AHRD V1 *-*- B9ENH4_SALSA)%3B contains Interpro domain(s) IPR013906 Translation initiation factor eIF3 subunit
ch02	Solyc02g079070.2	38278206	38280382	2177	PDSE071	Myosin-like protein (AHRD V1 ***- Q9LHE9_ARATH)%3B contains Interpro domain(s) IPR000048 IQ calmodulin-binding region
ch02	Solyc02g079330.2	38507602	38510475	2874	PDSE072	Equilibrative nucleoside transporter (AHRD V1 **** B9H1Z9_POPTR)%3B contains Interpro domain(s) IPR002259 Delayed-early response protein/equilibrative nucleoside transporter
ch02	Solyc02g079340.2	38517161	38518473	1313	PDSE072	Unknown Protein (AHRD V1)
ch02	Solyc02g079350.2	38520995	38523798	2804	PDSE072	Equilibrative nucleoside transporter (AHRD V1 **** B9H1Z9_POPTR)%3B contains Interpro domain(s) IPR002259 Delayed-early response protein/equilibrative nucleoside transporter
ch02	Solyc02g079360.1	38533196	38534353	1158	PDSE072	Octicosapeptide/Phox/Bem1p domain-containing protein (AHRD V1 *--- D7L8F8_ARALY)%3B contains Interpro domain(s) IPR000270 Octicosapeptide/Phox/Bem1p
ch02	Solyc02g079370.2	38540098	38541854	1757	PDSE072	Cyclin-D6-1 (AHRD V1 **** CCD61_ORYSJ)%3B contains Interpro domain(s) IPR015451 Cyclin D
ch02	Solyc02g079380.1	38544314	38546749	2436	PDSE072	Pentatricopeptide repeat-containing protein (AHRD V1 ***- D7KMD0_ARALY)%3B contains Interpro domain(s) IPR002885 Pentatricopeptide repeat
ch02	Solyc02g079390.2	38547493	38550058	2566	PDSE072	Uncharacterized Cys-rich domain (AHRD V1 **-- Q2HTU7_MEDTR)%3B contains Interpro domain(s) IPR006461 Protein of unknown function Cys-rich
ch02	Solyc02g079400.2	38554066	38556783	2718	PDSE072	Nitric oxide synthase interacting protein (AHRD V1 ***- B6TCA5_MAIZE)%3B contains Interpro domain(s) IPR016818 Nitric oxide synthase-interacting
ch02	Solyc02g079410.2	38558035	38560976	2942	PDSE072	Universal stress protein (Usp) (AHRD V1 *--- A2Q2X4_MEDTR)%3B contains Interpro domain(s) IPR006016 UspA
ch02	Solyc02g079430.2	38574418	38575502	1085	PDSE072	CONSTANS-like zinc finger protein (AHRD V1 *--- D0EP04_SOYBN)%3B contains Interpro domain(s) IPR000315 Zinc finger%2C B-box
ch02	Solyc02g079440.1	38580436	38582052	1617	PDSE072	FAD-binding domain-containing protein (AHRD V1 **-- D7MFH6_ARALY)%3B contains Interpro domain(s) IPR006094 FAD linked oxidase%2C N-terminal
ch02	Solyc02g079450.1	38587107	38588720	1614	PDSE072	FAD-binding domain-containing protein (AHRD V1 **-- D7MMI1_ARALY)%3B contains Interpro domain(s) IPR006094 FAD linked oxidase%2C N-terminal
ch02	Solyc02g079460.1	38590593	38592191	1599	PDSE072	FAD-binding domain-containing protein (AHRD V1 **-- D7MFH6_ARALY)%3B contains Interpro domain(s) IPR006094 FAD linked oxidase%2C N-terminal
ch02	Solyc02g079470.1	38593057	38594676	1620	PDSE072	FAD-binding domain-containing protein (AHRD V1 **-- D7MMI1_ARALY)%3B contains Interpro domain(s) IPR006094 FAD linked oxidase%2C N-terminal
ch02	Solyc02g079480.1	38595211	38596896	1686	PDSE072	FAD-binding domain-containing protein (AHRD V1 **-- D7MFH6_ARALY)%3B contains Interpro domain(s) IPR006094 FAD linked oxidase%2C N-terminal
ch02	Solyc02g079490.2	38599996	38602372	2377	PDSE072	Hydroxycinnamoyl-CoA shikimate/quinate hydroxycinnamoyl transferase (AHRD V1 **-* D1GJ94_COFAR)%3B contains Interpro domain(s) IPR003480 Transferase
ch02	Solyc02g079500.2	38618009	38620468	2460	PDSE072	Peroxidase (AHRD V1 **** Q50LG4_TOBAC)%3B contains Interpro domain(s) IPR019793 Peroxidases heam-ligand binding site IPR019794 Peroxidase%2C active site IPR002016 Haem peroxidase%2C plant/fungal/bacterial
ch02	Solyc02g079510.2	38622413	38624805	2393	PDSE072	Peroxidase (AHRD V1 **** Q50LG4_TOBAC)%3B contains Interpro domain(s) IPR019793 Peroxidases heam-ligand binding site IPR019794 Peroxidase%2C active site IPR002016 Haem peroxidase%2C plant/fungal/bacterial
ch02	Solyc02g079520.1	38633386	38633733	348	PDSE072	Calcium-binding EF hand family protein (Fragment) (AHRD V1 **-* D7MEH5_ARALY)%3B contains Interpro domain(s) IPR011992 EF-Hand type
ch02	Solyc02g079530.2	38641755	38644912	3158	PDSE072	Serine/threonine-protein kinase receptor (AHRD V1 **** B6U2B7_MAIZE)%3B contains Interpro domain(s) IPR002290 Serine/threonine protein kinase
ch02	Solyc02g079540.1	38647401	38650439	3039	PDSE072	Serine/threonine-protein kinase receptor (AHRD V1 **** B6U2B7_MAIZE)%3B contains Interpro domain(s) IPR002290 Serine/threonine protein kinase
ch02	Solyc02g079550.1	38652515	38655082	2568	PDSE072	Serine/threonine kinase receptor (AHRD V1 **** Q7DMS5_BRANA)%3B contains Interpro domain(s) IPR002290 Serine/threonine protein kinase
ch02	Solyc02g079560.1	38660040	38660577	538	PDSE072	Receptor-like protein kinase (AHRD V1 ***- Q9ZT06_ARATH)%3B contains Interpro domain(s) IPR001245 Tyrosine protein kinase
ch02	Solyc02g079570.2	38670744	38674646	3903	PDSE072	Serine/threonine-protein kinase receptor (AHRD V1 **** B6U2B7_MAIZE)%3B contains Interpro domain(s) IPR002290 Serine/threonine protein kinase
ch02	Solyc02g079580.2	38676089	38680459	4371	PDSE072	Receptor-like protein kinase (AHRD V1 **** Q9ZT06_ARATH)%3B contains Interpro domain(s) IPR002290 Serine/threonine protein kinase
ch02	Solyc02g079590.2	38694213	38700089	5877	PDSE072	Serine/threonine kinase receptor (AHRD V1 **** Q7DMS5_BRANA)%3B contains Interpro domain(s) IPR002290 Serine/threonine protein kinase
ch02	Solyc02g079600.2	38701362	38704468	3107	PDSE072	Receptor-like protein kinase (AHRD V1 *-*- Q9M575_ORYSA)
ch02	Solyc02g079610.2	38702972	38704500	1529	PDSE072	Receptor serine/threonine kinase (AHRD V1 **** O49202_ORYSJ)%3B contains Interpro domain(s) IPR002290 Serine/threonine protein kinase
ch02	Solyc02g079620.1	38707095	38713854	6760	PDSE072	Serine/threonine-protein kinase receptor (AHRD V1 **** B6U2B7_MAIZE)%3B contains Interpro domain(s) IPR002290 Serine/threonine protein kinase
ch02	Solyc02g079630.1	38716738	38720093	3356	PDSE072	Receptor kinase (AHRD V1 **** Q39086_ARATH)%3B contains Interpro domain(s) IPR002290 Serine/threonine protein kinase
ch02	Solyc02g079640.2	38732627	38735517	2891	PDSE072	Serine/threonine-protein kinase receptor (AHRD V1 **** B6U2B7_MAIZE)%3B contains Interpro domain(s) IPR000858 S-locus glycoprotein
ch02	Solyc02g079650.2	38734839	38736342	1504	PDSE072	Receptor protein kinase (AHRD V1 ***- Q40096_IPOTF)%3B contains Interpro domain(s) IPR002290 Serine/threonine protein kinase
ch02	Solyc02g079660.1	38736755	38737270	516	PDSE072	Receptor-like protein kinase (AHRD V1 ***- Q9ZT06_ARATH)%3B contains Interpro domain(s) IPR001245 Tyrosine protein kinase
ch02	Solyc02g079670.1	38737369	38737620	252	PDSE072	Receptor-like kinase (AHRD V1 ***- Q8LJZ0_SORBI)%3B contains Interpro domain(s) IPR017442 Serine/threonine protein kinase-related
ch02	Solyc02g079680.1	38737818	38738261	444	PDSE072	Cysteine-rich receptor-like protein kinase 26 (AHRD V1 ***- CRK26_ARATH)%3B contains Interpro domain(s) IPR000719 Protein kinase%2C core
ch02	Solyc02g079690.1	38739135	38740798	1664	PDSE072	S-locus receptor kinase (Fragment) (AHRD V1 **-- Q84KZ0_BRACM)%3B contains Interpro domain(s) IPR013227 PAN-2 domain
ch02	Solyc02g079700.1	38748099	38748356	258	PDSE072	S-receptor kinase (AHRD V1 ***- Q43393_BRANA)
ch02	Solyc02g079710.2	38748428	38751481	3054	PDSE072	Serine/threonine kinase receptor (AHRD V1 **** Q7DMS5_BRANA)%3B contains Interpro domain(s) IPR002290 Serine/threonine protein kinase
ch02	Solyc02g079720.1	38758022	38758345	324	PDSE072	Centrin (AHRD V1 **-- Q179F4_AEDAE)%3B contains Interpro domain(s) IPR011992 EF-Hand type
ch02	Solyc02g079730.2	38759779	38761649	1871	PDSE072	Thioredoxin family protein (AHRD V1 ***- B6TC88_MAIZE)
ch02	Solyc02g079740.1	38763924	38765039	1116	PDSE072	U-box domain-containing protein (Fragment) (AHRD V1 ***- B1P3P0_ARAHA)%3B contains Interpro domain(s) IPR011989 Armadillo-like helical
ch02	Solyc02g079750.2	38774685	38777292	2608	PDSE072	Flavoprotein wrbA (AHRD V1 ***- B6U724_MAIZE)%3B contains Interpro domain(s) IPR010089 Flavoprotein WrbA
ch02	Solyc02g079760.2	38783027	38785687	2661	PDSE072	BHLH transcription factor-like protein (AHRD V1 *-*- Q5ZAK6_ORYSJ)%3B contains Interpro domain(s) IPR011598 Helix-loop-helix DNA-binding
ch02	Solyc02g080210.2	39065278	39076087	10810	PDSE073	Pectinesterase (AHRD V1 ***- B9RXQ4_RICCO)%3B contains Interpro domain(s) IPR000070 Pectinesterase%2C catalytic
ch02	Solyc02g080220.2	39074733	39077300	2568	PDSE073	Pectinesterase (AHRD V1 ***- B9RXQ4_RICCO)%3B contains Interpro domain(s) IPR000070 Pectinesterase%2C catalytic
ch02	Solyc02g080230.2	39084532	39087315	2784	PDSE073	Rop-interactive crib motif-containing protein 1 (AHRD V1 *--- D7LGA6_ARALY)%3B contains Interpro domain(s) IPR000095 PAK-box/P21-Rho-binding
ch02	Solyc02g080240.1	39087832	39089069	1238	PDSE073	COBRA-like protein (AHRD V1 ***- Q655F2_ORYSJ)%3B contains Interpro domain(s) IPR006918 Glycosyl-phosphatidyl inositol-anchored%2C plant
ch02	Solyc02g080250.1	39094298	39095666	1369	PDSE073	COBRA-like protein (AHRD V1 ***- Q655F2_ORYSJ)%3B contains Interpro domain(s) IPR006918 Glycosyl-phosphatidyl inositol-anchored%2C plant
ch02	Solyc02g080260.2	39110708	39114667	3960	PDSE073	Homeobox leucine-zipper protein (AHRD V1 ***- Q8H962_ZINEL)%3B contains Interpro domain(s) IPR002913 Lipid-binding START
ch02	Solyc02g080270.2	39121853	39125587	3735	PDSE073	Vacuolar protein sorting-associated protein 28 family protein (AHRD V1 ***- D7MES4_ARALY)%3B contains Interpro domain(s) IPR007143 Vacuolar protein sorting-associated%2C VPS28
ch02	Solyc02g080280.1	39126991	39131399	4409	PDSE073	NAD(P)H-quinone oxidoreductase subunit 1 (AHRD V1 ***- D3WAS2_AUCJA)%3B contains Interpro domain(s) IPR001694 NADH
ch02	Solyc02g080290.2	39132007	39135756	3750	PDSE073	Beta-glucosidase 47 (AHRD V1 **** D7MEP5_ARALY)%3B contains Interpro domain(s) IPR001360 Glycoside hydrolase%2C family 1
ch02	Solyc02g080300.2	39136416	39140040	3625	PDSE073	Beta-glucosidase 47 (AHRD V1 **** D7MEP5_ARALY)%3B contains Interpro domain(s) IPR001360 Glycoside hydrolase%2C family 1
ch02	Solyc02g080310.2	39140632	39145281	4650	PDSE073	Beta-glucosidase 47 (AHRD V1 **** D7MEP5_ARALY)%3B contains Interpro domain(s) IPR001360 Glycoside hydrolase%2C family 1
ch02	Solyc02g080320.2	39146748	39150006	3259	PDSE073	Pseudouridine synthase family protein (AHRD V1 **** D7MEP4_ARALY)%3B contains Interpro domain(s) IPR006145 Pseudouridine synthase%2C RsuA and RluB/C/D/E/F
ch02	Solyc02g080330.2	39155928	39158157	2230	PDSE073	Cytochrome P450
ch02	Solyc02g080340.2	39169442	39178222	8781	PDSE073	Patatin-like phospholipase family protein (AHRD V1 *--* A8PYJ4_BRUMA)%3B contains Interpro domain(s) IPR002641 Patatin
ch02	Solyc02g080350.1	39178657	39180027	1371	PDSE073	Pentatricopeptide repeat-containing protein (AHRD V1 ***- D7KUG5_ARALY)%3B contains Interpro domain(s) IPR002885 Pentatricopeptide repeat
ch02	Solyc02g080360.1	39182058	39182462	405	PDSE073	Unknown Protein (AHRD V1)
ch02	Solyc02g080370.2	39185287	39192371	7085	PDSE073	Tobamovirus multiplication protein (Fragment) (AHRD V1 ***- B0ZZ80_ARAHY)%3B contains Interpro domain(s) IPR009457 Protein of unknown function DUF1084
ch02	Solyc02g080380.2	39193132	39200387	7256	PDSE073	Derlin-2 (AHRD V1 ***- B6TKJ7_MAIZE)%3B contains Interpro domain(s) IPR007599 Der1-like
ch02	Solyc02g080390.2	39205897	39215832	9936	PDSE073	Abnormal spindle-like microcephaly-associated protein (Fragment) (AHRD V1 *-*- B6UL97_HYLME)%3B contains Interpro domain(s) IPR016146 Calponin-homology
ch02	Solyc02g080400.1	39215831	39216502	672	PDSE073	Abnormal spindle-like microcephaly-associated protein homolog (AHRD V1 *-*- ASPM_MOUSE)%3B contains Interpro domain(s) IPR016024 Armadillo-type fold
ch02	Solyc02g080410.2	39217663	39218499	837	PDSE073	class I heat shock protein (AHRD V1 ***- Q69BI7_CARPA)%3B contains Interpro domain(s) IPR008978 HSP20-like chaperone
ch02	Solyc02g080420.2	39222034	39228232	6199	PDSE073	RNA Binding Protein 45 (AHRD V1 **** Q9LEB4_NICPL)%3B contains Interpro domain(s) IPR000504 RNA recognition motif%2C RNP-1
ch02	Solyc02g080430.2	39228823	39231117	2295	PDSE073	Mediator of RNA polymerase II transcription subunit 21 (AHRD V1 ***- MED21_CAEEL)
ch02	Solyc02g080440.2	39231799	39236517	4719	PDSE073	FeS assembly protein SufB (AHRD V1 ***- Q3MG36_ANAVT)%3B contains Interpro domain(s) IPR010231 SUF system FeS cluster assembly%2C SufB
ch02	Solyc02g080450.1	39240054	39240401	348	PDSE073	Unknown Protein (AHRD V1)
ch02	Solyc02g080460.1	39246015	39247578	1564	PDSE073	Kinesin heavy chain (Fragment) (AHRD V1 ***- Q93XF7_MAIZE)
ch02	Solyc02g080470.2	39251685	39263151	11467	PDSE073	Heat shock protein 4 (AHRD V1 ***- B6U237_MAIZE)%3B contains Interpro domain(s) IPR013126 Heat shock protein 70
ch02	Solyc02g080480.2	39263626	39266662	3037	PDSE073	Multidrug resistance protein mdtK (AHRD V1 **-- MDTK_EDWI9)%3B contains Interpro domain(s) IPR002528 Multi antimicrobial extrusion protein MatE
ch02	Solyc02g080490.2	39271713	39275892	4180	PDSE073	MATE efflux family protein expressed (AHRD V1 **-- Q10HY1_ORYSJ)%3B contains Interpro domain(s) IPR002528 Multi antimicrobial extrusion protein MatE
ch02	Solyc02g080500.2	39277705	39286475	8771	PDSE073	Uncharacterized GPI-anchored protein At1g61900 (AHRD V1 ***- UGPI6_ARATH)
ch02	Solyc02g080510.1	39294750	39295370	621	PDSE073	Arabidopsis thaliana genomic DNA chromosome 5 P1 clone MOK16 (AHRD V1 *-*- Q9LYW2_ARATH)%3B contains Interpro domain(s) IPR007608 Protein of unknown function DUF584
ch02	Solyc02g080520.2	39308828	39311483	2656	PDSE073	Os04g0625000 protein (Fragment) (AHRD V1 *-*- Q0J9Y7_ORYSJ)
ch02	Solyc02g080530.2	39317455	39319147	1693	PDSE073	Peroxidase (AHRD V1 **** C7DYB2_9ERIC)%3B contains Interpro domain(s) IPR002016 Haem peroxidase%2C plant/fungal/bacterial
ch02	Solyc02g080540.1	39325443	39326576	1134	PDSE073	ATP synthase gamma chain (AHRD V1 ***- B7FIR4_MEDTR)%3B contains Interpro domain(s) IPR000131 ATPase%2C F1 complex%2C gamma subunit
ch02	Solyc02g080550.1	39328981	39329289	309	PDSE073	Unknown Protein (AHRD V1)
ch02	Solyc02g080560.1	39332307	39332603	297	PDSE073	Unknown Protein (AHRD V1)
ch02	Solyc02g080570.2	39335872	39353189	17318	PDSE073	Glycogen synthase (AHRD V1 *-** D4ZXV2_SPIPL)%3B contains Interpro domain(s) IPR011835 Glycogen/starch synthases%2C ADP-glucose type
ch02	Solyc02g080580.1	39357037	39357504	468	PDSE073	Nuclear protein (AHRD V1 *-*- B6U7S5_MAIZE)%3B contains Interpro domain(s) IPR007608 Protein of unknown function DUF584
ch02	Solyc02g080590.2	39366516	39369239	2724	PDSE073	Autophagy-related protein 8 (AHRD V1 **-- C1EJ88_9CHLO)%3B contains Interpro domain(s) IPR004241 Light chain 3 (LC3)
ch02	Solyc02g080600.1	39369870	39370067	198	PDSE073	Unknown Protein (AHRD V1)
ch02	Solyc02g080610.2	39371268	39373522	2255	PDSE073	Ankyrin repeat domain-containing protein 13C-A (AHRD V1 **** C0H9Z7_SALSA)%3B contains Interpro domain(s) IPR002110 Ankyrin
ch02	Solyc02g080620.2	39383955	39391360	7406	PDSE073	Prephenate dehydratase family protein (AHRD V1 **** D7KMI7_ARALY)%3B contains Interpro domain(s) IPR001086 Prephenate dehydratase
ch02	Solyc02g080630.2	39392539	39397791	5253	PDSE073	Lactoylglutathione lyase (AHRD V1 ***- D2D330_GOSHI)%3B contains Interpro domain(s) IPR004361 Glyoxalase I
ch02	Solyc02g080640.2	39406300	39409809	3510	PDSE073	Phosphoadenosine phosphosulfate reductase (AHRD V1 *-** B7I7M3_ACIB5)%3B contains Interpro domain(s) IPR013766 Thioredoxin domain
ch02	Solyc02g080650.2	39410137	39412177	2041	PDSE073	Copper transport protein 86 (AHRD V1 *--- B2G4S5_ZYGRO)%3B contains Interpro domain(s) IPR019156 Ataxin-10 domain
ch02	Solyc02g080660.2	39414865	39418229	3365	PDSE073	Glucan endo-1 3-beta-glucosidase 3 (AHRD V1 ***- B6UBU1_MAIZE)%3B contains Interpro domain(s) IPR012946 X8
ch02	Solyc02g080670.2	39423692	39427565	3874	PDSE073	Laccase-22 (AHRD V1 **-- LAC22_ORYSJ)%3B contains Interpro domain(s) IPR001117 Multicopper oxidase%2C type 1
ch02	Solyc02g080680.1	39436678	39438337	1660	PDSE073	Myb family transcription factor (AHRD V1 *-*- D7LIV0_ARALY)
ch02	Solyc02g080690.1	39443029	39443205	177	PDSE073	Glycine-rich protein (AHRD V1 *-*- Q41349_SOLLC)
ch02	Solyc02g080700.1	39443803	39444196	394	PDSE073	L-ascorbate oxidase (AHRD V1 ***- B6ST56_MAIZE)%3B contains Interpro domain(s) IPR008972 Cupredoxin
ch02	Solyc02g080710.1	39447911	39450073	2163	PDSE073	Myb family transcription factor (AHRD V1 *--- D7LIV0_ARALY)%3B contains Interpro domain(s) IPR006447 Myb-like DNA-binding region%2C SHAQKYF class
ch02	Solyc02g080720.1	39452040	39454096	2057	PDSE073	Myb family transcription factor (AHRD V1 *--- D7LIV0_ARALY)%3B contains Interpro domain(s) IPR006447 Myb-like DNA-binding region%2C SHAQKYF class
ch02	Solyc02g080730.1	39458096	39459638	1543	PDSE073	Myb family transcription factor (AHRD V1 *--- D7LIV0_ARALY)%3B contains Interpro domain(s) IPR006447 Myb-like DNA-binding region%2C SHAQKYF class
ch02	Solyc02g080740.1	39465356	39466941	1586	PDSE073	Myb family transcription factor (AHRD V1 *--- D7LIV0_ARALY)%3B contains Interpro domain(s) IPR006447 Myb-like DNA-binding region%2C SHAQKYF class
ch02	Solyc02g080750.1	39467002	39468126	1125	PDSE073	Unknown Protein (AHRD V1)
ch02	Solyc02g080760.1	39481062	39481526	465	PDSE073	Glycine-rich protein (AHRD V1 *-*- Q41349_SOLLC)
ch02	Solyc02g080770.2	39486250	39487341	1092	PDSE073	Unknown Protein (AHRD V1)
ch02	Solyc02g080780.2	39487698	39491256	3559	PDSE073	Unknown Protein (AHRD V1)
ch02	Solyc02g080790.2	39493891	39495760	1870	PDSE073	Deoxyhypusine synthase (AHRD V1 ***- Q5ZN61_9ASTE)%3B contains Interpro domain(s) IPR002773 Deoxyhypusine synthase
ch02	Solyc02g080800.2	39508646	39513817	5172	PDSE073	Deoxyhypusine synthase (AHRD V1 ***- Q5ZN61_9ASTE)%3B contains Interpro domain(s) IPR002773 Deoxyhypusine synthase
ch02	Solyc02g080810.2	39515754	39519204	3451	PDSE073	Aminomethyltransferase (AHRD V1 ***- C6TF02_SOYBN)%3B contains Interpro domain(s) IPR006223 Glycine cleavage system T protein
ch02	Solyc02g080820.2	39520175	39524606	4432	PDSE073	Peroxisomal membrane protein PMP22 (AHRD V1 ***- B6UFM9_MAIZE)%3B contains Interpro domain(s) IPR007248 Mpv17/PMP22
ch02	Solyc02g080830.1	39529511	39530758	1248	PDSE073	F-box-like (AHRD V1 ***- Q6H6K1_ORYSJ)
ch02	Solyc02g080840.1	39539196	39540416	1221	PDSE073	F-box-like (AHRD V1 ***- Q6H6K1_ORYSJ)
ch02	Solyc02g080850.1	39542836	39544104	1269	PDSE073	F-box-like (AHRD V1 ***- Q6H6K1_ORYSJ)
ch02	Solyc02g080860.1	39544441	39546486	2046	PDSE073	Myb family transcription factor (AHRD V1 *--- D7LIV0_ARALY)%3B contains Interpro domain(s) IPR006447 Myb-like DNA-binding region%2C SHAQKYF class
ch02	Solyc02g080870.1	39551094	39551471	378	PDSE073	B-cell receptor-associated protein 31-like containing protein (AHRD V1 ***- B6TG43_MAIZE)%3B contains Interpro domain(s) IPR008417 B-cell receptor-associated 31-like
ch02	Solyc02g080880.2	39553552	39559262	5711	PDSE073	Aspartic proteinase (AHRD V1 **-* Q8L6A8_THECC)%3B contains Interpro domain(s) IPR001461 Peptidase A1
ch02	Solyc02g080890.2	39569094	39571649	2556	PDSE073	Transcription factor WRKY (AHRD V1 ***- C7E5X8_CAPAN)%3B contains Interpro domain(s) IPR003657 DNA-binding WRKY
ch02	Solyc02g080900.2	39586431	39587905	1475	PDSE073	Genomic DNA chromosome 5 TAC clone K6A12 (AHRD V1 **-- Q9FGR6_ARATH)
ch02	Solyc02g080910.2	39588263	39593564	5302	PDSE073	Pectate lyase family protein (AHRD V1 *-** D7ME84_ARALY)%3B contains Interpro domain(s) IPR002022 Pectate lyase/Amb allergen
ch02	Solyc02g080920.1	39596196	39596690	495	PDSE073	Stig1 (Fragment) (AHRD V1 *-*- Q9SBR0_PETHY)%3B contains Interpro domain(s) IPR006969 Stigma-specific protein Stig1
ch02	Solyc02g080930.1	39600658	39601146	489	PDSE073	Stig1 (Fragment) (AHRD V1 *-*- Q9SBR0_PETHY)%3B contains Interpro domain(s) IPR006969 Stigma-specific protein Stig1
ch02	Solyc02g080940.2	39605676	39610019	4344	PDSE073	Proline synthetase co-transcribed bacterial homolog protein (AHRD V1 **-- B5X4B5_SALSA)%3B contains Interpro domain(s) IPR011078 Predicted pyridoxal phosphate-dependent enzyme%2C YBL036C type
ch02	Solyc02g080950.1	39610383	39612644	2262	PDSE073	Pentatricopeptide repeat-containing protein (AHRD V1 ***- D7M173_ARALY)%3B contains Interpro domain(s) IPR002885 Pentatricopeptide repeat
ch02	Solyc02g080960.1	39615157	39615384	228	PDSE073	TO62-3 (Fragment) (AHRD V1 ***- Q3LVL2_TAROF)%3B contains Interpro domain(s) IPR010471 Protein of unknown function DUF1068
ch02	Solyc02g080970.2	39615682	39621976	6295	PDSE073	Os06g0661900 protein (Fragment) (AHRD V1 ***- Q0DAD0_ORYSJ)%3B contains Interpro domain(s) IPR004949 Protein of unknown function DUF266%2C plant
ch02	Solyc02g080980.2	39624700	39628614	3915	PDSE073	Leucyl-tRNA synthetase (AHRD V1 ***- D0MFP2_RHOM4)%3B contains Interpro domain(s) IPR002302 Leucyl-tRNA synthetase%2C class Ia%2C bacterial/mitochondrial
ch02	Solyc02g080990.1	39628580	39635976	7397	PDSE073	Leucyl-tRNA synthetase (AHRD V1 **** C6IZI6_9BACL)%3B contains Interpro domain(s) IPR002302 Leucyl-tRNA synthetase%2C class Ia%2C bacterial/mitochondrial
ch02	Solyc02g081000.1	39641592	39642209	618	PDSE073	Leucyl-tRNA synthetase (AHRD V1 *-*- D5H7P2_SALRM)%3B contains Interpro domain(s) IPR002302 Leucyl-tRNA synthetase%2C class Ia%2C bacterial/mitochondrial
ch02	Solyc02g081010.1	39647766	39651648	3883	PDSE073	Transcription factor jumonji domain-containing protein (AHRD V1 **-* D7KN75_ARALY)%3B contains Interpro domain(s) IPR013129 Transcription factor jumonji
ch02	Solyc02g081020.1	39654670	39654857	188	PDSE073	Unknown Protein (AHRD V1)
ch02	Solyc02g081030.2	39662050	39674092	12043	PDSE073	Uncharacterized membrane protein C2G11.09 (AHRD V1 **-- YAB9_SCHPO)%3B contains Interpro domain(s) IPR003864 Protein of unknown function DUF221
ch02	Solyc02g081040.2	39681851	39685792	3942	PDSE073	Receptor-like kinase (AHRD V1 *-** A7VM33_MARPO)%3B contains Interpro domain(s) IPR002290 Serine/threonine protein kinase
ch02	Solyc02g081050.2	39687095	39691287	4193	PDSE073	Receptor-like kinase (AHRD V1 *-** C6ZRP5_SOYBN)%3B contains Interpro domain(s) IPR002290 Serine/threonine protein kinase
ch02	Solyc02g081520.2	40021708	40034066	12359	PDSE074	Nibrin (AHRD V1 *--- Q3SZL4_BOVIN)%3B contains Interpro domain(s) IPR000253 Forkhead-associated
ch02	Solyc02g081530.1	40036387	40037610	1224	PDSE074	Os01g0617600 protein (Fragment) (AHRD V1 ***- Q0JL81_ORYSJ)%3B contains Interpro domain(s) IPR001578 Peptidase C12%2C ubiquitin carboxyl-terminal hydrolase 1
ch02	Solyc02g081540.2	40039567	40040202	636	PDSE074	Genomic DNA chromosome 5 P1 clone MLF18 (AHRD V1 ***- Q9FIV5_ARATH)
ch02	Solyc02g081550.2	40041861	40044550	2690	PDSE074	ATP-dependent Zn protease cell division protein FtsH homolog (AHRD V1 **** B2XTF7_HETA2)%3B contains Interpro domain(s) IPR001315 Caspase Recruitment IPR003960 ATPase%2C AAA-type%2C conserved site IPR005936 Peptidase M41%2C FtsH IPR006025 Peptidase M%2C neutral zinc metallopeptidases%2C zinc-binding site
ch02	Solyc02g081560.1	40045254	40045454	201	PDSE074	Unknown Protein (AHRD V1)
ch02	Solyc02g081570.2	40045892	40050013	4122	PDSE074	Yellow stripe-like protein 2.1 (Fragment) (AHRD V1 ***- B4ZYE4_BRAJU)%3B contains Interpro domain(s) IPR004813 Oligopeptide transporter OPT superfamily
ch02	Solyc02g081580.2	40052042	40054919	2878	PDSE074	NC domain-containing protein (AHRD V1 **-- D7KZK3_ARALY)%3B contains Interpro domain(s) IPR007053 NC
ch02	Solyc02g081590.2	40060928	40063885	2958	PDSE074	FACT complex subunit SPT16 (AHRD V1 *-*- SPT16_ARATH)
ch02	Solyc02g081600.2	40070162	40072548	2387	PDSE074	Zinc transporter protein (AHRD V1 **** D5LMF9_9FABA)%3B contains Interpro domain(s) IPR004698 Zinc/iron permease%2C fungal and plant
ch02	Solyc02g081610.1	40073643	40074554	912	PDSE074	Phosphatidylinositol UDP-GlcNAc transferase PIG-C (AHRD V1 *-** Q6Q2B3_ASPFU)%3B contains Interpro domain(s) IPR009450 Phosphatidylinositol N-acetylglucosaminyltransferase
ch02	Solyc02g081620.2	40082180	40089741	7562	PDSE074	Zinc finger protein 207 (AHRD V1 *-*- Q28FC3_XENTR)%3B contains Interpro domain(s) IPR007087 Zinc finger%2C C2H2-type
ch02	Solyc02g081630.1	40090044	40090196	153	PDSE074	Unknown Protein (AHRD V1)
ch02	Solyc02g081640.2	40091504	40097423	5920	PDSE074	Transcription factor tfiiib component (AHRD V1 *--- B6K325_SCHJY)%3B contains Interpro domain(s) IPR014778 Myb%2C DNA-binding
ch02	Solyc02g081650.2	40098912	40106547	7636	PDSE074	Enhancer of polycomb-like protein (AHRD V1 ***- B9N5C9_POPTR)%3B contains Interpro domain(s) IPR019542 Enhancer of polycomb-like
ch02	Solyc02g081660.2	40107112	40113981	6870	PDSE074	GTP-binding protein era homolog (AHRD V1 ***- D7AAD9_STAND)%3B contains Interpro domain(s) IPR005662 GTP-binding protein Era
ch02	Solyc02g081670.1	40120235	40121602	1368	PDSE074	Fimbriata (Fragment) (AHRD V1 **-- Q6QVW9_MIMLE)%3B contains Interpro domain(s) IPR001810 Cyclin-like F-box
ch02	Solyc02g081680.2	40122531	40127925	5395	PDSE074	Nucleolar complex protein 2 homolog (AHRD V1 ***- C0H9R3_SALSA)%3B contains Interpro domain(s) IPR005343 Uncharacterised protein family UPF0120
ch02	Solyc02g081690.1	40129546	40130991	1446	PDSE074	Glucosyltransferase (AHRD V1 **** Q94IF2_TOBAC)%3B contains Interpro domain(s) IPR002213 UDP-glucuronosyl/UDP-glucosyltransferase
ch02	Solyc02g081700.1	40134968	40135714	747	PDSE074	Proteasome subunit alpha type (AHRD V1 ***- Q38HT0_SOLTU)%3B contains Interpro domain(s) IPR001353 Proteasome%2C subunit alpha/beta
ch02	Solyc02g081710.1	40136372	40136881	510	PDSE074	Sorbitol transporter (AHRD V1 *-*- Q68BJ9_MALDO)%3B contains Interpro domain(s) IPR005828 General substrate transporter
ch02	Solyc02g081720.2	40136660	40137783	1124	PDSE074	Mannitol transporter (AHRD V1 *-*- A9QU41_APIGR)%3B contains Interpro domain(s) IPR005828 General substrate transporter
[truncated: 6,540 more rows]

## Sheet: Table S6
Supplemental Table 6 Genes within the putative nucleotide diversity (𝜋) selection sweeps.
Chromsome	Gene_ID	Start	End	Length	pi_Domestication_Sweep_Region	InterPro_description
ch01	Solyc01g009390.2	3594868	3601273	6406	PDSπ001	MRNA decapping enzyme (AHRD V1 *-*- Q45NB8_XENLA)%3B contains Interpro domain(s) IPR010334 Dcp1-like decapping
ch01	Solyc01g009400.2	3606736	3609489	2754	PDSπ001	Peroxidase 57 (AHRD V1 ***- D7LXN0_ARALY)%3B contains Interpro domain(s) IPR002016 Haem peroxidase%2C plant/fungal/bacterial
ch01	Solyc01g009410.2	3612087	3615594	3508	PDSπ001	Peroxidase 57 (AHRD V1 **** D7LXN0_ARALY)%3B contains Interpro domain(s) IPR002016 Haem peroxidase%2C plant/fungal/bacterial
ch01	Solyc01g009420.2	3621816	3626739	4924	PDSπ001	Bifunctional polymyxin resistance arnA protein (AHRD V1 ***- B6TQB1_MAIZE)%3B contains Interpro domain(s) IPR001509 NAD-dependent epimerase/dehydratase
ch01	Solyc01g009430.2	3634636	3636306	1671	PDSπ001	Os02g0448600 protein (Fragment) (AHRD V1 *--- Q0E1G8_ORYSJ)
ch01	Solyc01g009440.1	3662862	3663494	633	PDSπ001	Ethylene-responsive transcription factor 10 (AHRD V1 *-** ERF77_ARATH)%3B contains Interpro domain(s) IPR001471 Pathogenesis-related transcriptional factor and ERF%2C DNA-binding
ch01	Solyc01g009450.2	3676623	3681923	5301	PDSπ001	Mitochondrial inner membrane protease ATP23 (AHRD V1 ***- D0NY32_PHYIN)%3B contains Interpro domain(s) IPR019165 Peptidase M76%2C ATP23
ch01	Solyc01g009460.2	3688541	3688811	271	PDSπ001	Unknown Protein (AHRD V1)
ch01	Solyc01g009470.1	3694546	3698607	4062	PDSπ001	Poly (AHRD V1 ***- B9SCR8_RICCO)%3B contains Interpro domain(s) IPR012317 Poly(ADP-ribose) polymerase%2C catalytic region
ch01	Solyc01g009480.2	3702854	3706348	3495	PDSπ001	Hydrolase alpha/beta fold family protein (AHRD V1 **** D7LRW3_ARALY)%3B contains Interpro domain(s) IPR000073 Alpha/beta hydrolase fold-1
ch01	Solyc01g009490.1	3725257	3725691	435	PDSπ001	cDNA clone J100026I16 full insert sequence (AHRD V1 **-- B7FA06_ORYSJ)
ch01	Solyc01g009500.2	3739772	3743748	3977	PDSπ001	Hydrolase alpha/beta fold family protein (AHRD V1 **** D7LRW3_ARALY)%3B contains Interpro domain(s) IPR000073 Alpha/beta hydrolase fold-1
ch01	Solyc01g009510.1	3775733	3778200	2468	PDSπ001	Unknown Protein (AHRD V1)%3B contains Interpro domain(s) IPR011616 bZIP transcription factor%2C bZIP-1
ch01	Solyc01g009520.2	3780910	3784239	3330	PDSπ001	Ribosomal protein (AHRD V1 ***- Q6ER67_ORYSJ)%3B contains Interpro domain(s) IPR002143 Ribosomal protein L1
ch01	Solyc01g009530.1	3784538	3785794	1257	PDSπ001	Genomic DNA chromosome 3 TAC clone K7P8 (AHRD V1 *--- Q9LRY2_ARATH)
ch01	Solyc01g009540.1	3785861	3786148	288	PDSπ001	Genomic DNA chromosome 3 TAC clone K7P8 (AHRD V1 ***- Q9LRY2_ARATH)
ch01	Solyc01g009550.1	3810136	3810399	264	PDSπ001	Hypothetical chloroplast RF1 (AHRD V1 ***- C3UP30_9MAGN)
ch01	Solyc01g009560.1	3813639	3814545	907	PDSπ001	Terminal flower 1 (Fragment) (AHRD V1 **-- B3VT07_9ROSA)%3B contains Interpro domain(s) IPR008914 Phosphatidylethanolamine-binding protein PEBP
ch01	Solyc01g009570.2	3822172	3822737	566	PDSπ001	Unknown Protein (AHRD V1)
ch01	Solyc01g009580.1	3828755	3830538	1784	PDSπ001	Terminal flower 1 (Fragment) (AHRD V1 **-- B3VT07_9ROSA)%3B contains Interpro domain(s) IPR008914 Phosphatidylethanolamine-binding protein PEBP
ch01	Solyc01g009590.2	3831235	3832490	1256	PDSπ001	A9-like protein (Fragment) (AHRD V1 **-- A4L798_SINAL)%3B contains Interpro domain(s) IPR003612 Plant lipid transfer protein/seed storage/trypsin-alpha amylase inhibitor
ch01	Solyc01g009600.2	3833422	3837877	4456	PDSπ001	Dehydration-responsive family protein (AHRD V1 **-- D7M5L0_ARALY)%3B contains Interpro domain(s) IPR004159 Protein of unknown function DUF248%2C methyltransferase putative
ch01	Solyc01g010220.2	5003013	5003845	833	PDSπ002	Unknown Protein (AHRD V1)
ch01	Solyc01g010230.2	5007690	5008352	663	PDSπ002	Unknown Protein (AHRD V1)
ch01	Solyc01g010240.2	5028897	5031428	2532	PDSπ002	CRABS CLAW (Fragment) (AHRD V1 ***- Q5EMM8_GOSHI)%3B contains Interpro domain(s) IPR006780 YABBY protein
ch01	Solyc01g010250.2	5033711	5037078	3368	PDSπ002	6-phosphogluconolactonase (AHRD V1 ***- B6U0H2_MAIZE)%3B contains Interpro domain(s) IPR005900 6-phosphogluconolactonase
ch01	Solyc01g010260.2	5060341	5062538	2198	PDSπ002	Cytochrome P450
ch01	Solyc01g010270.2	5062742	5065710	2969	PDSπ002	Nitrilase associated protein-like (Fragment) (AHRD V1 *--- Q1HEA6_MUSAC)
ch01	Solyc01g010280.2	5078701	5080261	1561	PDSπ002	Unknown Protein (AHRD V1)
ch01	Solyc01g010290.2	5087121	5091624	4504	PDSπ002	Ureide permease 2 (AHRD V1 ***- B6U6B9_MAIZE)%3B contains Interpro domain(s) IPR009834 Fatty acid elongase 3-ketoacyl-CoA synthase 1
ch01	Solyc01g010300.1	5114978	5115244	267	PDSπ002	MADS-box protein-like (AHRD V1 ***- Q94CT0_ORYSJ)%3B contains Interpro domain(s) IPR002100 Transcription factor%2C MADS-box
ch01	Solyc01g010310.2	5134694	5138389	3696	PDSπ002	Glucan endo-1 3-beta-glucosidase 3 (AHRD V1 *-*- B6UAN6_MAIZE)%3B contains Interpro domain(s) IPR012946 X8
ch01	Solyc01g010320.1	5142525	5144562	2038	PDSπ002	Mutator-like transposase (AHRD V1 *-*- Q8W3H2_ORYSA)%3B contains Interpro domain(s) IPR018289 MULE transposase%2C conserved domain
ch01	Solyc01g010330.1	5144793	5145236	444	PDSπ002	Unknown Protein (AHRD V1)
ch01	Solyc01g010340.1	5146632	5148976	2345	PDSπ002	Serine/threonine-protein phosphatase 7 long form homolog (AHRD V1 ***- PPP7L_ARATH)%3B contains Interpro domain(s) IPR019557 Aminotransferase-like%2C plant mobile domain
ch01	Solyc01g010350.2	5153980	5158097	4118	PDSπ002	Glucose-6-phosphate/phosphate translocator (AHRD V1 **** Q7XY15_WHEAT)%3B contains Interpro domain(s) IPR004696 Tpt phosphate/phosphoenolpyruvate translocator
ch01	Solyc01g010360.2	5171935	5175097	3163	PDSπ002	14-3-3-like protein GF14 epsilon (AHRD V1 **-- 14310_ARATH)%3B contains Interpro domain(s) IPR000308 14-3-3 protein
ch01	Solyc01g010370.2	5195720	5200331	4612	PDSπ002	Dehydration-responsive protein-like (AHRD V1 **-- Q653G1_ORYSJ)%3B contains Interpro domain(s) IPR004159 Protein of unknown function DUF248%2C methyltransferase putative
ch01	Solyc01g010380.2	5221559	5221914	356	PDSπ002	Unknown Protein (AHRD V1)
ch01	Solyc01g010390.2	5254174	5260994	6821	PDSπ002	Beta-glucosidase (AHRD V1 ***- D3YJ59_VITVI)%3B contains Interpro domain(s) IPR001360 Glycoside hydrolase%2C family 1
ch01	Solyc01g010400.1	5300884	5302209	1326	PDSπ002	Ripening-related protein 3 (AHRD V1 **-- RIP3_ORYSJ)
ch01	Solyc01g010410.2	5311121	5313481	2361	PDSπ002	Cys2/His2 zinc-finger transcription factor (AHRD V1 *-** Q4U316_SILLA)%3B contains Interpro domain(s) IPR007087 Zinc finger%2C C2H2-type
ch01	Solyc01g010420.2	5333994	5334862	869	PDSπ002	NPH3 domain containing protein-like (AHRD V1 *-*- Q8GVF8_ORYSJ)%3B contains Interpro domain(s) IPR007679 Protein of unknown function DUF569
ch01	Solyc01g010430.2	5338904	5342294	3391	PDSπ002	cDNA clone J023121M11 full insert sequence (AHRD V1 **-- B7F743_ORYSJ)%3B contains Interpro domain(s) IPR007679 Protein of unknown function DUF569
ch01	Solyc01g010440.2	5342392	5348166	5775	PDSπ002	Unknown Protein (AHRD V1)
ch01	Solyc01g010450.1	5349472	5351378	1907	PDSπ002	Ulp1 protease family C-terminal catalytic domain containing protein (AHRD V1 *-*- Q60D46_SOLDE)
ch01	Solyc01g010460.2	5356756	5359109	2354	PDSπ002	Unknown Protein (AHRD V1)
ch01	Solyc01g010470.2	5362049	5364988	2940	PDSπ002	Isoamylase N-terminal domain containing protein (AHRD V1 ***- Q6AVV5_ORYSJ)
ch01	Solyc01g010480.2	5365583	5369039	3457	PDSπ002	Potassium voltage-gated channel subfamily H member 8 (AHRD V1 *--- KCNH8_HUMAN)%3B contains Interpro domain(s) IPR013767 PAS fold
ch01	Solyc01g010490.2	5373579	5375529	1951	PDSπ002	Cytochrome P450
ch01	Solyc01g010500.1	5446120	5450141	4022	PDSπ002	Ein3-binding f-box protein 3 (AHRD V1 *-*- B9HA53_POPTR)
ch01	Solyc01g010510.2	5508421	5510219	1799	PDSπ002	Pentatricopeptide repeat-containing protein (AHRD V1 ***- D7KPN1_ARALY)%3B contains Interpro domain(s) IPR002885 Pentatricopeptide repeat
ch01	Solyc01g010520.2	5540492	5544218	3727	PDSπ002	Uncharacterized plant-specific domain TIGR01589 family protein (AHRD V1 ***- Q60CZ4_SOLDE)%3B contains Interpro domain(s) IPR006476 Conserved hypothetical protein CHP01589%2C plant
ch01	Solyc01g010530.1	5548702	5550171	1470	PDSπ002	Solute carrier family 2%2C facilitated glucose transporter member 3 (AHRD V1 ***- GTR3_RAT)%3B contains Interpro domain(s) IPR003663 Sugar/inositol transporter
ch01	Solyc01g014950.1	16169041	16170524	1484	PDSπ004	Unknown Protein (AHRD V1)
ch01	Solyc01g014960.1	16206318	16208926	2609	PDSπ004	Transcription factor bHLH95 (AHRD V1 ***- BH095_ARATH)
ch01	Solyc01g060200.1	62599290	62605178	5889	PDSπ007	3%26apos-5%26apos exonuclease domain-containing protein-like (AHRD V1 ***- Q2V9B5_SOLTU)%3B contains Interpro domain(s) IPR002562 3'-5' exonuclease
ch01	Solyc01g060210.2	62615922	62617433	1512	PDSπ007	X1 (Fragment) (AHRD V1 ***- Q3T7E6_ZEAMM)%3B contains Interpro domain(s) IPR005380 Region of unknown function XS
ch01	Solyc01g060220.1	62621164	62621448	285	PDSπ007	Unknown Protein (AHRD V1)
ch01	Solyc01g060230.1	62641421	62642626	1206	PDSπ007	Unknown Protein (AHRD V1)
ch01	Solyc01g060240.2	62731647	62734126	2480	PDSπ007	Unknown Protein (AHRD V1)%3B contains Interpro domain(s) IPR012482 Lg106-like
ch01	Solyc01g060250.2	62785077	62787295	2219	PDSπ007	Unknown Protein (AHRD V1)
ch01	Solyc01g060260.2	62793560	62795045	1486	PDSπ007	Unknown Protein (AHRD V1)
ch01	Solyc01g060270.1	62795365	62797166	1802	PDSπ007	Os06g0207500 protein (Fragment) (AHRD V1 ***- Q0DDQ9_ORYSJ)%3B contains Interpro domain(s) IPR004253 Protein of unknown function DUF231%2C plant
ch01	Solyc01g060280.2	62800092	62812738	12647	PDSπ007	STAM binding protein (AHRD V1 *--* B2W8T5_PYRTR)%3B contains Interpro domain(s) IPR000555 Mov34/MPN/PAD-1
ch01	Solyc01g060290.1	62841019	62841222	204	PDSπ007	Unknown Protein (AHRD V1)
ch01	Solyc01g060300.1	62878301	62881958	3658	PDSπ007	MADS-box transcription factor (AHRD V1 *-*- Q9SEE0_PICAB)%3B contains Interpro domain(s) IPR002100 Transcription factor%2C MADS-box
ch01	Solyc01g060310.1	62962406	62965103	2698	PDSπ007	MADS-box transcription factor (AHRD V1 *-*- Q9SEE0_PICAB)%3B contains Interpro domain(s) IPR002100 Transcription factor%2C MADS-box
ch01	Solyc01g060320.1	62965885	62966088	204	PDSπ007	Unknown Protein (AHRD V1)
ch01	Solyc01g060330.1	62991601	62996860	5260	PDSπ007	Ulp1 protease family C-terminal catalytic domain containing protein (AHRD V1 ***- Q60D46_SOLDE)
ch01	Solyc01g060340.1	63096720	63097028	309	PDSπ007	Endo-1 4-beta-glucanase (AHRD V1 **-- Q6X680_GOSHI)
ch01	Solyc01g060350.1	63142148	63142435	288	PDSπ007	Unknown Protein (AHRD V1)
ch01	Solyc01g060360.1	63148738	63148896	159	PDSπ007	Unknown Protein (AHRD V1)
ch01	Solyc01g060370.1	63614231	63614524	294	PDSπ008	B3 domain-containing protein Os04g0386900 (AHRD V1 ***- Y4869_ORYSJ)%3B contains Interpro domain(s) IPR003340 Transcriptional factor B3
ch01	Solyc01g060380.1	63687183	63688870	1688	PDSπ008	cDNA clone J065202E18 full insert sequence (AHRD V1 **-- B7F902_ORYSJ)%3B contains Interpro domain(s) IPR002198 Short-chain dehydrogenase/reductase SDR
ch01	Solyc01g060390.1	63688952	63689332	381	PDSπ008	Unknown Protein (AHRD V1)
ch01	Solyc01g060400.1	63689603	63689969	367	PDSπ008	Heat shock protein (AHRD V1 **-- Q8IB24_PLAF7)%3B contains Interpro domain(s) IPR013126 Heat shock protein 70
ch01	Solyc01g060410.2	63709452	63713187	3736	PDSπ008	Unknown Protein (AHRD V1)
ch01	Solyc01g060420.2	63713592	63714154	563	PDSπ008	Zinc finger protein 6 (AHRD V1 *-*- B6T066_MAIZE)%3B contains Interpro domain(s) IPR007087 Zinc finger%2C C2H2-type
ch01	Solyc01g060430.1	63832204	63832497	294	PDSπ008	Unknown Protein (AHRD V1)%3B contains Interpro domain(s) IPR008417 B-cell receptor-associated 31-like
ch01	Solyc01g060440.1	63838297	63838647	351	PDSπ008	Unknown Protein (AHRD V1)
ch01	Solyc01g060450.2	63841510	63843144	1635	PDSπ008	Unknown Protein (AHRD V1)%3B contains Interpro domain(s) IPR009606 Protein of unknown function DUF1218
ch01	Solyc01g060460.1	63844153	63848250	4098	PDSπ008	DNA repair protein (AHRD V1 **-- Q2ULH2_ASPOR)%3B contains Interpro domain(s) IPR014001 DEAD-like helicase%2C N-terminal
ch01	Solyc01g060470.2	63867613	63872933	5321	PDSπ008	Importin alpha-1b subunit (AHRD V1 ***- B6T451_MAIZE)%3B contains Interpro domain(s) IPR011989 Armadillo-like helical
ch01	Solyc01g060480.1	64062533	64063422	890	PDSπ008	TNP2 (AHRD V1 **-- C7FDI5_SOYBN)
ch01	Solyc01g060490.2	64091164	64092076	913	PDSπ008	GATA transcription factor 22 (AHRD V1 *-*- B6U513_MAIZE)%3B contains Interpro domain(s) IPR000679 Zinc finger%2C GATA-type
ch01	Solyc01g065490.2	64128442	64131779	3338	PDSπ008	Aldo/keto reductase (AHRD V1 **-- A2Q5A8_MEDTR)%3B contains Interpro domain(s) IPR001395 Aldo/keto reductase
ch01	Solyc01g065500.2	64136383	64139796	3414	PDSπ008	Phosphoribosylanthranilate transferase (Fragment) (AHRD V1 *--- Q43085_PEA)%3B contains Interpro domain(s) IPR013583 Phosphoribosyltransferase C-terminal%2C plant
ch01	Solyc01g065510.2	64170598	64171539	942	PDSπ008	Unknown Protein (AHRD V1)
ch01	Solyc01g065520.1	64178268	64181829	3562	PDSπ008	Unknown Protein (AHRD V1)
ch01	Solyc01g065530.2	64199720	64202838	3119	PDSπ008	COBRA-like protein (AHRD V1 ***- Q655F2_ORYSJ)%3B contains Interpro domain(s) IPR006918 Glycosyl-phosphatidyl inositol-anchored%2C plant
ch01	Solyc01g065540.2	64203477	64207656	4180	PDSπ008	Response regulator 8 (AHRD V1 *-*- Q9AV93_MAIZE)%3B contains Interpro domain(s) IPR017053 Response regulator%2C plant B-type
ch01	Solyc01g065550.2	64281108	64286492	5385	PDSπ008	Protein DEHYDRATION-INDUCED 19 homolog 4 (AHRD V1 ***- DI194_ARATH)%3B contains Interpro domain(s) IPR008598 Drought induced 19
ch01	Solyc01g065560.2	64286841	64290681	3841	PDSπ008	Os08g0100600 protein (Fragment) (AHRD V1 *-*- Q0J8P7_ORYSJ)%3B contains Interpro domain(s) IPR008507 Protein of unknown function DUF789
ch01	Solyc01g065570.2	64323619	64325092	1474	PDSπ008	Chaperone protein dnaJ 49 (AHRD V1 *-*- B6TUY9_MAIZE)%3B contains Interpro domain(s) IPR001623 Heat shock protein DnaJ%2C N-terminal
ch01	Solyc01g065580.2	64325048	64330129	5082	PDSπ008	Pumilio domain-containing protein KIAA0020 (AHRD V1 ***- B5X3V8_SALSA)%3B contains Interpro domain(s) IPR011989 Armadillo-like helical
ch01	Solyc01g065590.1	64350503	64351069	567	PDSπ008	Lipoprotein (AHRD V1 **-- C7TFZ9_LACRL)
ch01	Solyc01g065600.1	64355157	64358017	2861	PDSπ008	NAD(P)H-quinone oxidoreductase chain 4%2C chloroplastic (AHRD V1 ***- NU4C_SOLLC)%3B contains Interpro domain(s) IPR001750 NADH
ch01	Solyc01g065610.1	64377927	64378253	327	PDSπ008	NAD(P)H-quinone oxidoreductase chain 4%2C chloroplastic (AHRD V1 ***- NU4C_SOLTU)%3B contains Interpro domain(s) IPR001750 NADH
ch01	Solyc01g065620.1	64413218	64413583	366	PDSπ008	NAD(P)H-quinone oxidoreductase chain 4%2C chloroplastic (AHRD V1 ***- NU4C_SOLLC)
ch01	Solyc01g065630.1	64526305	64526493	189	PDSπ008	NAD(P)H-quinone oxidoreductase chain 4%2C chloroplastic (AHRD V1 ***- NU4C_TOBAC)
ch01	Solyc01g065640.1	64526603	64526830	228	PDSπ008	NAD(P)H-quinone oxidoreductase chain 4%2C chloroplastic (AHRD V1 ***- NU4C_ATRBE)
ch01	Solyc01g065650.1	64628975	64629208	234	PDSπ008	WD-repeat protein-like (AHRD V1 ***- Q9FKS9_ARATH)
ch01	Solyc01g065660.1	64629310	64629606	297	PDSπ008	Unknown Protein (AHRD V1)
ch01	Solyc01g065670.1	64631204	64631407	204	PDSπ008	WD-repeat protein-like (AHRD V1 ***- Q9FKS9_ARATH)
ch01	Solyc01g065680.2	64634852	64635304	453	PDSπ008	Unknown Protein (AHRD V1)
ch01	Solyc01g065690.2	64673422	64675017	1596	PDSπ008	Heavy-metal associated domain protein (AHRD V1 *--- C3SA91_BRADI)%3B contains Interpro domain(s) IPR006121 Heavy metal transport/detoxification protein
ch01	Solyc01g065700.2	64680932	64684810	3879	PDSπ008	Integrin-linked kinase-associated serine/threonine phosphatase 2C (AHRD V1 **** ILKAP_BOVIN)%3B contains Interpro domain(s) IPR015655 Protein phosphatase 2C
ch01	Solyc01g065710.2	64687653	64690458	2806	PDSπ008	Unknown Protein (AHRD V1)
ch01	Solyc01g065720.2	64704413	64723926	19514	PDSπ008	Phospholipase D (AHRD V1 **** A3KH17_ARATH)%3B contains Interpro domain(s) IPR016555 Phospholipase D%2C eukaryota
ch01	Solyc01g065740.2	64741247	64745383	4137	PDSπ008	F-box family protein (AHRD V1 ***- B9GFH4_POPTR)%3B contains Interpro domain(s) IPR001810 Cyclin-like F-box
ch01	Solyc01g065750.2	64752103	64752580	478	PDSπ008	Unknown Protein (AHRD V1)
ch01	Solyc01g065760.1	64764782	64764961	180	PDSπ008	NAD(P)H-quinone oxidoreductase subunit 2 chloroplastic (AHRD V1 ***- A6YA00_KALDA)
ch01	Solyc01g065770.1	64795769	64796228	460	PDSπ008	NADH-quinone oxidoreductase subunit D (AHRD V1 ***- C4YU74_9RICK)%3B contains Interpro domain(s) IPR001135 NADH-quinone oxidoreductase%2C subunit D
ch01	Solyc01g065780.1	64797615	64797812	198	PDSπ008	NADH-quinone oxidoreductase subunit D (AHRD V1 --*- NUOD_EHRCR)
ch01	Solyc01g065790.1	64798094	64798411	318	PDSπ008	Unknown Protein (AHRD V1)
ch01	Solyc01g065800.1	64798531	64799273	743	PDSπ008	Unknown Protein (AHRD V1)
ch01	Solyc01g065810.1	64800051	64800539	489	PDSπ008	NADH-quinone oxidoreductase subunit D (AHRD V1 ***- C4YU74_9RICK)%3B contains Interpro domain(s) IPR001135 NADH-quinone oxidoreductase%2C subunit D
ch01	Solyc01g065820.1	64806177	64806966	790	PDSπ008	Unknown Protein (AHRD V1)%3B contains Interpro domain(s) IPR000167 Dehydrin
ch01	Solyc01g065830.1	64807732	64809374	1643	PDSπ008	Unknown Protein (AHRD V1)
ch01	Solyc01g065840.2	64822899	64826400	3502	PDSπ008	F-box/LRR-repeat protein At3g03360 (AHRD V1 *-*- FBL42_ARATH)%3B contains Interpro domain(s) IPR001810 Cyclin-like F-box
ch01	Solyc01g065850.1	64841232	64843582	2351	PDSπ008	Unknown Protein (AHRD V1)
ch01	Solyc01g065860.1	64893998	64896682	2685	PDSπ008	Helitron helicase-like protein (AHRD V1 ***- D0NDZ2_PHYIN)%3B contains Interpro domain(s) IPR010285 Protein of unknown function DUF889%2C eukaryote
ch01	Solyc01g065870.1	64896758	64896946	189	PDSπ008	Helitron helicase-like protein (AHRD V1 ***- D0MT84_PHYIN)%3B contains Interpro domain(s) IPR010285 Protein of unknown function DUF889%2C eukaryote
ch01	Solyc01g065880.1	64897007	64897342	336	PDSπ008	Helitron helicase-like protein (AHRD V1 ***- D0P122_PHYIN)
ch01	Solyc01g065890.1	64913812	64914218	407	PDSπ008	Gt-2-related-like (AHRD V1 ***- Q67UM4_ORYSJ)
ch01	Solyc01g065900.1	64917393	64918319	927	PDSπ008	Gt-2-related-like (AHRD V1 *-*- Q67UM4_ORYSJ)
ch01	Solyc01g065910.1	64968834	64971669	2836	PDSπ008	Periaxin-like protein (AHRD V1 *--- Q940G9_ARATH)
ch01	Solyc01g065920.1	65024242	65024502	261	PDSπ008	Unknown Protein (AHRD V1)
ch01	Solyc01g065930.1	65055258	65059176	3919	PDSπ008	Unknown Protein (AHRD V1)
ch01	Solyc01g065940.1	65069004	65069667	664	PDSπ008	Unknown Protein (AHRD V1)
ch01	Solyc01g065950.1	65090065	65090726	662	PDSπ008	Unknown Protein (AHRD V1)
ch01	Solyc01g065960.1	65105753	65106176	424	PDSπ008	Unknown Protein (AHRD V1)%3B contains Interpro domain(s) IPR004911 Gamma interferon inducible lysosomal thiol reductase GILT
ch01	Solyc01g065970.1	65121406	65121654	249	PDSπ008	Unknown Protein (AHRD V1)
ch01	Solyc01g065980.2	65175046	65177501	2456	PDSπ008	Ethylene responsive transcription factor 2b (AHRD V1 *-** C0J9I6_9ROSA)%3B contains Interpro domain(s) IPR001471 Pathogenesis-related transcriptional factor and ERF%2C DNA-binding
ch01	Solyc01g065990.1	65207337	65207660	324	PDSπ008	Unknown Protein (AHRD V1)
ch01	Solyc01g066000.1	65251273	65251932	660	PDSπ008	Unknown Protein (AHRD V1)%3B contains Interpro domain(s) IPR012876 Protein of unknown function DUF1677%2C plant
ch01	Solyc01g066010.1	65257531	65259049	1519	PDSπ008	Zinc finger CCCH domain-containing protein 53 (AHRD V1 *-*- C3H53_ORYSJ)%3B contains Interpro domain(s) IPR000504 RNA recognition motif%2C RNP-1
ch01	Solyc01g066020.1	65280557	65284003	3447	PDSπ008	Tir-nbs-lrr%2C resistance protein
ch01	Solyc01g066030.1	65299205	65302635	3431	PDSπ008	Mutator-like transposase (AHRD V1 *--- Q94HK4_ORYSA)%3B contains Interpro domain(s) IPR006564 Zinc finger%2C PMZ-type
ch01	Solyc01g066040.2	65347362	65347811	450	PDSπ008	Unknown Protein (AHRD V1)
ch01	Solyc01g066050.2	65381118	65385261	4144	PDSπ008	Peptidyl-prolyl cis-trans isomerase FKBP5 (AHRD V1 *--- FKBP5_HUMAN)%3B contains Interpro domain(s) IPR011990 Tetratricopeptide-like helical
ch01	Solyc01g066060.2	65398387	65402755	4369	PDSπ008	DAG protein (AHRD V1 ***- B6UD77_MAIZE)
ch01	Solyc01g066070.2	65436585	65439158	2574	PDSπ008	Polygalacturonase (AHRD V1 ***- Q2M4X6_LILLO)%3B contains Interpro domain(s) IPR012334 Pectin lyase fold
ch01	Solyc01g066080.1	65457987	65458778	792	PDSπ008	O-glucosyltransferase 3 (AHRD V1 ***- A5HJ40_9ROSI)%3B contains Interpro domain(s) IPR002213 UDP-glucuronosyl/UDP-glucosyltransferase
ch01	Solyc01g066090.1	65470658	65471745	1088	PDSπ008	Glucosyltransferase (AHRD V1 *-*- A7M6I1_DIACA)%3B contains Interpro domain(s) IPR002213 UDP-glucuronosyl/UDP-glucosyltransferase
ch01	Solyc01g066100.1	65490421	65491854	1434	PDSπ008	UDP-glucosyltransferase family 1 protein (AHRD V1 **** C6KI44_CITSI)%3B contains Interpro domain(s) IPR002213 UDP-glucuronosyl/UDP-glucosyltransferase
ch01	Solyc01g066110.1	65508886	65510319	1434	PDSπ008	Glucosyltransferase (AHRD V1 **** Q8RU71_TOBAC)%3B contains Interpro domain(s) IPR002213 UDP-glucuronosyl/UDP-glucosyltransferase
ch01	Solyc01g066120.1	65549851	65550640	790	PDSπ008	Glucosyltransferase (AHRD V1 ***- Q8RU71_TOBAC)%3B contains Interpro domain(s) IPR002213 UDP-glucuronosyl/UDP-glucosyltransferase
ch01	Solyc01g066130.1	65560598	65560765	168	PDSπ008	Unknown Protein (AHRD V1)
ch01	Solyc01g066140.1	65560814	65561689	876	PDSπ008	UDP-glucosyltransferase family 1 protein (AHRD V1 **** C6KI44_CITSI)%3B contains Interpro domain(s) IPR002213 UDP-glucuronosyl/UDP-glucosyltransferase
ch01	Solyc01g066150.1	65565385	65565895	511	PDSπ008	Glucosyltransferase (AHRD V1 ***- Q8RU71_TOBAC)
ch01	Solyc01g066160.1	65617124	65617411	288	PDSπ008	Unknown Protein (AHRD V1)
ch01	Solyc01g066170.1	65621680	65624484	2805	PDSπ008	Ulp1 protease family C-terminal catalytic domain containing protein (AHRD V1 *-*- Q60D46_SOLDE)
ch01	Solyc01g066180.1	65627120	65629080	1961	PDSπ008	Mutator-like transposase (AHRD V1 *-*- Q9ZUQ8_ARATH)%3B contains Interpro domain(s) IPR018289 MULE transposase%2C conserved domain
ch01	Solyc01g066190.1	65690974	65691288	315	PDSπ008	Unknown Protein (AHRD V1)
ch01	Solyc01g066200.1	65730085	65730354	270	PDSπ008	Unknown Protein (AHRD V1)
ch01	Solyc01g066210.1	65989008	65990938	1931	PDSπ008	Unknown Protein (AHRD V1)
ch01	Solyc01g066220.1	65998508	65999142	635	PDSπ008	Unknown Protein (AHRD V1)
ch01	Solyc01g066230.1	66035215	66037498	2284	PDSπ008	Unknown Protein (AHRD V1)
ch01	Solyc01g066240.1	66046983	66048141	1159	PDSπ008	Unknown Protein (AHRD V1)
ch01	Solyc01g066250.1	66068962	66071146	2185	PDSπ008	Unknown Protein (AHRD V1)
[truncated: 5,904 more rows]

## Sheet: Table S7
Supplemental Table 7 Genes within the putative XP-CLR selection sweeps.
[truncated: 8,036 more rows]

[truncated: 6 more sheets: Table S8, Table S9, Table S10, Table S11, Table S12, Table S13]
